# Supplementary material for: Crystal structure of 4,6-di­chloro-5-methyl­pyrimidine
Source: Acta Crystallogr E Crystallogr Commun. 2015 Dec 19;71(Pt 12):o1073–4. doi: 10.1107/S2056989015024020 (PMC4719985; doi:10.1107/S2056989015024020)
Supplement: Supplementary file 1 [file e-71-o1073-sup1.cif]

##############################################################################
#                                                                            #
# This CIF contains the data in a paper accepted for publication in          #
# Acta Crystallographica Section E. It conforms to the requirements of       #
# Notes for Authors for Acta Crystallographica Section E, and has been       #
# peer reviewed under the auspices of the IUCr Commission on Journals.       #
#                                                                            #
# Full details of the Crystallographic Information File format               #
# are given in the paper "The Crystallographic Information File (CIF):       #
# a New Standard Archive File for Crystallography" by S. R. Hall, F. H.      #
# Allen and I. D. Brown [Acta Cryst. (1991), A47, 655-685].                  #
#                                                                            #
# The current version of the core CIF dictionary is obtainable from          #
# ftp://ftp.iucr.org/pub/cif_core.dic.                                       #
#                                                                            #
# Software is freely available for graphical display of the structure(s)     #
# in this CIF. For information consult the CIF software page                 #
# http://www.iucr.org/resources/cif/software.                                #
#                                                                            #
# This file may be used for bona fide research purposes within the           #
# scientific community so long as proper attribution is given to the journal # 
# article from which it was obtained.                                        #
#                                                                            #
##############################################################################
data_global
_audit_creation_method     'WinGX routine CIF_UPDATE'
_audit_conform_dict_name     cif_core.dic
_audit_conform_dict_version     2.3
_journal_date_recd_electronic     2015-12-11
_journal_date_accepted     2015-12-14
_journal_name_full     'Acta Crystallographica, Section E'
_journal_year     2015
_journal_volume     71
_journal_issue     12
_journal_page_first     o1073
_journal_page_last     o1074
_journal_paper_category     HO
_journal_paper_doi     10.1107/S2056989015024020
_journal_coeditor_code     SU5261
_publ_contact_author_name     'Medjani,Meriem'
_publ_contact_author_address
;
Laboratoire de Cristallographie
D\'epartement de Physique
Universit\'e Mentouri Constantine
25000  Alg\'erie.
;
_publ_contact_author_email     'medjanimeriem@yahoo.fr'
_publ_contact_author_fax     '+213 31 97 30 67'
_publ_contact_author_phone     '+213 773 19 38 88'
_publ_section_title
;
Crystal structure of 4,6-dichloro-5-methylpyrimidine
;
loop_
    _publ_author_name
    _publ_author_address
    'Medjani, Meriem'
;
Laboratory of Crystallography
Department of Physics
University Mentouri brothers Constantine
25000 Constantine
Algeria
;
    'Hamdouni, Noudjoud'
;
Laboratory of Crystallography
Department of Physics
University Mentouri brothers Constantine
25000 Constantine
Algeria
;
    'Brihi, Ouarda'
;
Laboratory of Crystallography
Department of Physics
University Mentouri brothers Constantine
25000 Constantine
Algeria
;
    'Boudjada, Ali'
;
Laboratory of Crystallography
Department of Physics
University Mentouri brothers Constantine
25000 Constantine
Algeria
;
    'Meinnel, Jean'
;
UMR 6226 CNRS University of Rennes 1 `Chemical Sciences Rennes'
`Team Systems and Synthetic Condensed Electroactive'
263 Avenue du General Leclerc
F-35042 Rennes
France
;
data_I
_database_code_depnum_ccdc_archive 'CCDC 1442378'
_audit_creation_method     SHELXL-2014/6
_chemical_name_systematic
;
4,6-Dichloro-5-methylpyrimidine
;
_chemical_name_common     ?
_chemical_formula_moiety     'C5 H4 Cl2 N2'
_chemical_formula_sum     'C5 H4 Cl2 N2'
_chemical_formula_iupac     'C5 H4 Cl2 N2'
_chemical_formula_weight     163.00
_chemical_melting_point     ?
_shelx_space_group_comment
;
The symmetry employed for this shelxl refinement is uniquely defined
by the following loop, which should always be used as a source of
symmetry information in preference to the above space-group names.
They are only intended as comments.
;
_space_group_crystal_system     monoclinic
_space_group_name_H-M_alt     'P 21/n'
_space_group_name_Hall     '-P 2yn'
loop_
    _space_group_symop_operation_xyz
    'x, y, z'
    '-x+1/2, y+1/2, -z+1/2'
    '-x, -y, -z'
    'x-1/2, -y-1/2, z-1/2'
_cell_length_a     7.463(5)
_cell_length_b     7.827(5)
_cell_length_c     11.790(5)
_cell_angle_alpha     90
_cell_angle_beta     93.233(5)
_cell_angle_gamma     90
_cell_volume     687.6(7)
_cell_formula_units_Z     4
_cell_measurement_reflns_used     776
_cell_measurement_theta_min     4.24
_cell_measurement_theta_max     27.83
_cell_measurement_temperature     293(2)
_exptl_crystal_description     prism
_exptl_crystal_colour     colourless
_exptl_crystal_size_max     0.11
_exptl_crystal_size_mid     0.10
_exptl_crystal_size_min     0.08
_exptl_crystal_density_diffrn     1.575
_exptl_crystal_density_meas     ?
_exptl_crystal_density_method     ?
_exptl_crystal_F_000     328
_exptl_absorpt_coefficient_mu     0.847
_exptl_absorpt_correction_type     multi-scan
_exptl_absorpt_process_details
;
(Crysalis PRO; Oxford Diffraction, 2013)
;
_shelx_estimated_absorpt_T_min     0.920
_shelx_estimated_absorpt_T_max     0.935
_exptl_absorpt_correction_T_min     0.922
_exptl_absorpt_correction_T_max     0.934
_exptl_special_details
;
;
_diffrn_ambient_temperature     293(2)
_diffrn_radiation_type     MoK\a
_diffrn_radiation_wavelength     0.71073
_diffrn_radiation_source     'Enhance (Mo) X-ray Source'
_diffrn_radiation_monochromator     graphite
_diffrn_measurement_device_type     'Oxford Diffraction Xcalibur, Eos'
_diffrn_measurement_method     'CCD rotation images, thin slices \w'
_diffrn_detector_area_resol_mean     ?
_diffrn_reflns_number     2347
_diffrn_reflns_av_R_equivalents     0.0992
_diffrn_reflns_theta_min     3.125
_diffrn_reflns_theta_max     25.241
_diffrn_reflns_theta_full     25.242
_diffrn_measured_fraction_theta_max     0.994
_diffrn_measured_fraction_theta_full     0.994
_diffrn_reflns_limit_h_min     -8
_diffrn_reflns_limit_h_max     8
_diffrn_reflns_limit_k_min     -9
_diffrn_reflns_limit_k_max     4
_diffrn_reflns_limit_l_min     -14
_diffrn_reflns_limit_l_max     10
_refine_special_details     ?
_reflns_number_total     1228
_reflns_number_gt     791
_reflns_threshold_expression     'I > 2\s(I)'
_refine_ls_structure_factor_coef     Fsqd
_refine_ls_matrix_type     full
_refine_ls_R_factor_all     0.0980
_refine_ls_R_factor_gt     0.0679
_refine_ls_wR_factor_gt     0.1578
_refine_ls_wR_factor_ref     0.1733
_refine_ls_goodness_of_fit_ref     1.009
_refine_ls_restrained_S_all     1.009
_refine_ls_number_reflns     1228
_refine_ls_number_parameters     83
_refine_ls_number_restraints     0
_refine_ls_hydrogen_treatment     constr
_refine_ls_weighting_scheme     calc
_refine_ls_weighting_details
                      'w=1/[\s^2^(Fo^2^)+(0.0729P)^2^] where P=(Fo^2^+2Fc^2^)/3'
_atom_sites_solution_hydrogens     geom
_atom_sites_solution_primary     direct
_atom_sites_solution_secondary     difmap
_refine_ls_shift/su_max     0.000
_refine_ls_shift/su_mean     0.000
_refine_diff_density_max     0.390
_refine_diff_density_min     -0.381
_refine_ls_extinction_method     none
_refine_ls_extinction_coef     .
loop_
    _atom_type_symbol
    _atom_type_description
    _atom_type_scat_dispersion_real
    _atom_type_scat_dispersion_imag
    _atom_type_scat_source
    'C' 'C' 0.0033 0.0016
                         'International Tables Vol C Tables 4.2.6.8 and 6.1.1.4'
    'H' 'H' 0.0000 0.0000
                         'International Tables Vol C Tables 4.2.6.8 and 6.1.1.4'
    'Cl' 'Cl' 0.1484 0.1585
                         'International Tables Vol C Tables 4.2.6.8 and 6.1.1.4'
    'N' 'N' 0.0061 0.0033
                         'International Tables Vol C Tables 4.2.6.8 and 6.1.1.4'
_computing_data_collection
;
CrysAlis PRO (Oxford Diffraction, 2013)
;
_computing_cell_refinement
;
CrysAlis PRO (Oxford Diffraction, 2013)
;
_computing_data_reduction
;
CrysAlis PRO (Oxford Diffraction, 2013)
;
_computing_structure_solution
;
SIR97 (Altomare <i>et al.</i>,  1999)
;
_computing_structure_refinement
;
SHELXL-2014/6 (Sheldrick, 2015)
;
_computing_molecular_graphics
;
PLATON (Spek, 2009) and Mercury (Macrae <i>et al.</i>,  2008)
;
_computing_publication_material
;
SHELXL-2014/6 (Sheldrick, 2015) and PLATON (Spek, 2009)
;
loop_
    _atom_site_type_symbol
    _atom_site_label
    _atom_site_fract_x
    _atom_site_fract_y
    _atom_site_fract_z
    _atom_site_U_iso_or_equiv
    _atom_site_adp_type
    _atom_site_calc_flag
    _atom_site_occupancy
    _atom_site_disorder_assembly
    _atom_site_disorder_group
    Cl Cl14 0.47393(16) 0.21816(17) 0.57181(8) 0.0686(5) Uani d 1 . .
    Cl Cl16 0.45631(17) 0.4430(2) 0.13763(9) 0.0853(6) Uani d 1 . .
    N N1 0.2066(5) 0.4832(6) 0.2775(3) 0.0604(11) Uani d 1 . .
    N N3 0.2153(5) 0.3882(5) 0.4695(3) 0.0579(10) Uani d 1 . .
    C C2 0.1383(6) 0.4657(7) 0.3784(4) 0.0661(14) Uani d 1 . .
    H H2 0.0251 0.5123 0.3865 0.079 Uiso calc 1 . .
    C C4 0.3744(5) 0.3225(5) 0.4544(3) 0.0458(10) Uani d 1 . .
    C C5 0.4659(5) 0.3309(6) 0.3546(3) 0.0458(10) Uani d 1 . .
    C C6 0.3650(6) 0.4175(6) 0.2685(3) 0.0514(11) Uani d 1 . .
    C C51 0.6464(6) 0.2553(7) 0.3426(4) 0.0666(14) Uani d 1 . .
    H H51A 0.7041 0.3121 0.2823 0.100 Uiso calc 1 . .
    H H51B 0.6344 0.1359 0.3252 0.100 Uiso calc 1 . .
    H H51C 0.7175 0.2692 0.4124 0.100 Uiso calc 1 . .
loop_
    _atom_site_aniso_label
    _atom_site_aniso_U_11
    _atom_site_aniso_U_22
    _atom_site_aniso_U_33
    _atom_site_aniso_U_12
    _atom_site_aniso_U_13
    _atom_site_aniso_U_23
    Cl14 0.0846(9) 0.0601(9) 0.0604(6) -0.0009(7) -0.0019(6) 0.0089(5)
    Cl16 0.0934(11) 0.1053(14) 0.0592(7) -0.0109(9) 0.0219(6) 0.0116(6)
    N1 0.057(2) 0.061(3) 0.063(2) 0.005(2) 0.0033(16) 0.0012(19)
    N3 0.057(2) 0.057(3) 0.0602(19) 0.000(2) 0.0160(15) -0.0040(17)
    C2 0.050(2) 0.074(4) 0.075(3) 0.008(3) 0.005(2) -0.008(3)
    C4 0.045(2) 0.039(3) 0.0537(19) -0.003(2) 0.0041(16) -0.0034(18)
    C5 0.042(2) 0.039(3) 0.057(2) -0.005(2) 0.0089(16) -0.0056(17)
    C6 0.054(2) 0.053(3) 0.0475(18) -0.004(2) 0.0070(16) -0.0023(18)
    C51 0.051(3) 0.070(4) 0.081(3) 0.007(3) 0.016(2) -0.002(2)
_geom_special_details
;
 All esds (except the esd in the dihedral angle between two l.s. planes)
 are estimated using the full covariance matrix.  The cell esds are taken
 into account individually in the estimation of esds in distances, angles
 and torsion angles; correlations between esds in cell parameters are only
 used when they are defined by crystal symmetry.  An approximate (isotropic)
 treatment of cell esds is used for estimating esds involving l.s. planes.
;
loop_
    _geom_bond_atom_site_label_1
    _geom_bond_atom_site_label_2
    _geom_bond_site_symmetry_2
    _geom_bond_distance
    _geom_bond_publ_flag
    Cl14 C4 . 1.737(4) ?
    Cl16 C6 . 1.733(4) ?
    N1 C6 . 1.299(6) ?
    N1 C2 . 1.327(5) ?
    N3 C4 . 1.315(5) ?
    N3 C2 . 1.335(5) ?
    C2 H2 . 0.9300 ?
    C4 C5 . 1.395(5) ?
    C5 C6 . 1.403(6) ?
    C5 C51 . 1.486(6) ?
    C51 H51A . 0.9600 ?
    C51 H51B . 0.9600 ?
    C51 H51C . 0.9600 ?
loop_
    _geom_angle_atom_site_label_1
    _geom_angle_atom_site_label_2
    _geom_angle_atom_site_label_3
    _geom_angle_site_symmetry_1
    _geom_angle_site_symmetry_3
    _geom_angle
    _geom_angle_publ_flag
    C6 N1 C2 . . 115.4(3) ?
    C4 N3 C2 . . 114.8(3) ?
    N1 C2 N3 . . 126.8(4) ?
    N1 C2 H2 . . 116.6 ?
    N3 C2 H2 . . 116.6 ?
    N3 C4 C5 . . 125.7(4) ?
    N3 C4 Cl14 . . 115.1(3) ?
    C5 C4 Cl14 . . 119.2(3) ?
    C4 C5 C6 . . 111.4(4) ?
    C4 C5 C51 . . 123.4(4) ?
    C6 C5 C51 . . 125.2(4) ?
    N1 C6 C5 . . 125.9(3) ?
    N1 C6 Cl16 . . 115.6(3) ?
    C5 C6 Cl16 . . 118.5(3) ?
    C5 C51 H51A . . 109.5 ?
    C5 C51 H51B . . 109.5 ?
    H51A C51 H51B . . 109.5 ?
    C5 C51 H51C . . 109.5 ?
    H51A C51 H51C . . 109.5 ?
    H51B C51 H51C . . 109.5 ?
loop_
    _geom_torsion_atom_site_label_1
    _geom_torsion_atom_site_label_2
    _geom_torsion_atom_site_label_3
    _geom_torsion_atom_site_label_4
    _geom_torsion_site_symmetry_1
    _geom_torsion_site_symmetry_2
    _geom_torsion_site_symmetry_3
    _geom_torsion_site_symmetry_4
    _geom_torsion
    _geom_torsion_publ_flag
    C6 N1 C2 N3 . . . . -0.2(8) ?
    C4 N3 C2 N1 . . . . -0.7(8) ?
    C2 N3 C4 C5 . . . . 1.3(7) ?
    C2 N3 C4 Cl14 . . . . -178.9(4) ?
    N3 C4 C5 C6 . . . . -1.1(6) ?
    Cl14 C4 C5 C6 . . . . 179.2(3) ?
    N3 C4 C5 C51 . . . . 179.5(4) ?
    Cl14 C4 C5 C51 . . . . -0.2(6) ?
    C2 N1 C6 C5 . . . . 0.5(8) ?
    C2 N1 C6 Cl16 . . . . -179.0(4) ?
    C4 C5 C6 N1 . . . . 0.1(7) ?
    C51 C5 C6 N1 . . . . 179.5(5) ?
    C4 C5 C6 Cl16 . . . . 179.6(3) ?
    C51 C5 C6 Cl16 . . . . -1.0(7) ?
loop_
    _geom_hbond_atom_site_label_D
    _geom_hbond_atom_site_label_H
    _geom_hbond_atom_site_label_A
    _geom_hbond_site_symmetry_A
    _geom_hbond_distance_DH
    _geom_hbond_distance_HA
    _geom_hbond_distance_DA
    _geom_hbond_angle_DHA
    C2 H2 N3 3_566 0.93 2.66 3.468(6) 146
_shelx_hkl_file
;
   0   0   2 4352.97 247.025   2
   0   0  -3 1.94117 19.8043   2
   0   0  -3 41.0343 17.5714   1
   0   0  -4 76330.0 852.805   1
   0   0  -4 85333.5 1514.18   2
   0   0  -5 3.94805 12.4018   1
   0   0  -5-54.2674 57.9021   2
   0   0  -6 4689.17 260.571   1
   0   0  -6 5293.41 474.299   2
   0   0  -7 14.9626 21.0521   1
   0   0  -7-45.5660 78.7475   2
   0   0  -8 1586.17 305.316   2
   0   0  -8 1506.10 178.453   1
   0   0  -9-7.21368 98.2815   2
   0   0  -9 41.7996 34.2842   1
   0   0 -10 19949.4 1153.74   2
   0   0 -11 51.7600 105.679   2
   0   0 -12 658.108 221.741   2
   0   0 -13 118.925 89.6123   2
   0   0 -14 3516.39 589.266   2
   0   0 -15 131.090 146.290   2
   0   0 -16-40.6956 77.8823   2
   0   1   1 3532.69 343.465   4
   0  -1  -2 564.853 95.9494   2
   0  -1  -2 381.385 119.336   4
   0   1   2 427.968 142.145   4
   0  -1   2 847.905 184.711   2
   0   1   2 414.008 100.923   3
   0   1  -2 1029.71 213.091   2
   0  -1   2 390.727 379.803   5
   0  -1  -2 407.337 105.289   3
   0  -1  -3 17245.4 717.460   3
   0  -1  -3 16810.2 534.700   2
   0  -1  -4 53005.0 1063.80   2
   0   1  -4 64726.2 1470.51   2
   0  -1  -5 29296.4 958.249   2
   0   1  -5 34426.6 1184.27   2
   0   1  -6 1158.66 242.307   2
   0  -1  -6 1338.36 218.505   2
   0   1  -7 21394.4 1097.61   2
   0  -1  -7 19559.9 917.932   2
   0  -1  -7 20124.6 544.839   1
   0  -1  -8 10515.2 740.655   2
   0   1  -8 10384.3 790.396   2
   0  -1  -9 3855.85 291.718   1
   0  -1  -9 3716.35 470.429   2
   0   1  -9 3276.29 446.926   2
   0  -1 -10 8242.55 770.759   2
   0  -1 -10 9017.94 471.060   1
   0   1 -10 7012.77 680.928   2
   0   1 -11 8.40108 101.477   2
   0  -1 -11 114.926 75.5229   2
   0  -1 -11 68.1675 57.6948   1
   0   1 -11-23.8663 69.0854   5
   0   1 -12 988.982 292.112   2
   0  -1 -12 1040.12 298.761   2
   0   1 -13 29.0314 11.3720   2
   0  -1 -13 124.786 97.9791   2
   0  -1 -14 155.252 124.721   2
   0   1 -14 179.333 152.465   2
   0   1 -15 1556.64 402.486   2
   0  -1 -15 1727.14 446.380   2
   0   1 -16 609.374 274.266   2
   0  -1 -16 613.830 282.200   2
   0  -2   0 123.064 271.086   4
   0   2   1 162460. 4000.49   4
   0  -2  -1 241881. 4553.83   4
   0   2   2 110712. 2868.88   4
   0  -2  -2 118102. 2669.85   4
   0  -2  -3 74626.9 2078.00   3
   0  -2  -3 74391.6 2136.58   4
   0  -2  -4 38.2551 78.7609   3
   0  -2  -4 66.2148 133.392   4
   0  -2  -4 129.137 91.3681   2
   0   2  -5 3096.98 442.947   2
   0  -2  -5 2259.92 259.656   2
   0  -2  -5 2243.69 376.092   3
   0   2  -6 13060.1 898.212   2
   0  -2  -6 9735.01 573.760   2
   0  -2  -7 474.507 119.405   2
   0   2  -7 771.320 213.006   2
   0  -2  -8 39111.9 1431.33   2
   0   2  -8 40955.3 1648.40   2
   0  -2  -9 9951.06 731.418   2
   0   2  -9 10200.2 870.477   2
   0  -2 -10-14.1603 99.6582   2
   0   2 -10 31.1768 123.285   2
   0  -2 -10-42.1960 52.8544   1
   0   2 -11 252.499 114.094   2
   0  -2 -11 344.847 177.637   2
   0   2 -12 3375.36 544.783   2
   0  -2 -12 4000.99 597.480   2
   0  -2 -13 1880.71 436.507   2
   0   2 -13 1380.67 375.192   2
   0   2 -14 153.154 169.622   2
   0  -2 -14 118.157 135.626   2
   0   2 -15 358.738 254.528   2
   0  -2 -15 155.254 151.896   2
   0   2 -16 22.4687 75.3795   2
   0  -2 -16 32.6533 88.5172   2
   0  -3   0 357.966 317.037   4
   0  -3  -1 2539.24 691.389   4
   0  -3  -2 281.179 235.287   4
   0  -3  -3 1097.36 307.129   3
   0  -3  -3 1414.53 358.809   4
   0  -3  -4 55136.0 2199.82   4
   0  -3  -4 52114.8 2084.35   3
   0  -3  -5 2157.76 441.013   3
   0  -3  -5 1709.47 238.155   2
   0  -3  -5 1435.47 382.692   4
   0  -3  -6 48351.8 2049.86   3
   0  -3  -6 39665.6 1259.70   2
   0  -3  -7 20192.1 878.130   2
   0  -3  -7 28699.9 1624.80   3
   0  -3  -8 11617.4 788.454   2
   0  -3  -9 928.041 211.378   2
   0  -3 -10 2477.74 400.438   2
   0  -3 -11 1215.91 298.149   2
   0  -3 -12-10.4544 16.5901   2
   0  -3 -13 154.771 77.5099   2
   0  -3 -14 520.126 238.608   2
   0  -3 -15 57.7806 142.306   2
   0  -4   0 42454.2 4418.28   4
   0  -4   1 15584.6 3553.98   4
   0  -4  -1 11545.1 1741.95   4
   0  -4  -2 1865.11 554.328   4
   0  -4  -3 16317.3 1374.30   3
   0  -4  -3 19389.9 1636.84   4
   0  -4  -4 9440.88 1032.94   4
   0  -4  -4 11088.1 1174.67   3
   0  -4  -5 22612.4 1666.72   3
   0  -4  -5 20152.1 1458.48   4
   0  -4  -6 5265.79 723.593   4
   0  -4  -6 6093.33 877.847   3
   0  -4  -6 4361.38 443.491   2
   0  -4  -7 5950.40 549.113   2
   0  -4  -7 7794.07 982.176   3
   0  -4  -8 1409.57 256.899   2
   0  -4  -8 2271.24 534.739   3
   0  -4  -9 6397.47 609.129   2
   0  -4 -10 20.4501 20.7495   2
   0  -4 -11 2297.19 429.909   2
   0  -4 -12 488.437 222.695   2
   0  -4 -13-32.3007 38.7265   2
   0  -4 -14 648.532 271.816   2
   0  -4 -15 157.515 160.022   2
   0  -5   0 478.588 461.537   4
   0  -5   1 8177.35 2601.45   4
   0  -5  -1 6471.96 1453.73   4
   0  -5  -2 26611.4 2742.91   4
   0  -5   2 30545.6 6149.33   4
   0  -5  -3 11162.8 1453.39   4
   0  -5  -3 10111.7 1224.41   3
   0  -5  -4 7389.96 1071.09   3
   0  -5  -4 7188.01 1038.02   4
   0  -5  -5 332.731 175.268   3
   0  -5  -5 329.857 206.565   4
   0  -5  -6 920.568 356.190   4
   0  -5  -6 808.509 376.445   3
   0  -5  -6 767.897 198.323   2
   0  -5  -7 9546.03 1228.97   3
   0  -5  -7 7638.88 962.590   4
   0  -5  -7 6911.29 618.801   2
   0  -5  -8 2178.94 567.358   3
   0  -5  -8 1414.48 292.675   2
   0  -5  -9 1793.80 542.356   3
   0  -5  -9 1166.84 251.256   2
   0  -5 -10 138.260 84.3105   2
   0  -5 -11 531.438 206.424   2
   0  -5 -12 551.450 223.760   2
   0  -5 -13 711.824 265.566   2
   0  -5 -14 270.778 195.132   2
   0  -6   0 2032.44 975.462   4
   0  -6  -1 21453.6 2934.18   4
   0  -6   1 23958.7 4550.59   4
   0  -6   2-39.3718 1063.77   4
   0  -6  -2 416.845 431.136   4
   0  -6  -3 14589.9 1892.09   4
   0  -6  -3 13443.4 1561.27   3
   0  -6   3 16406.3 4775.22   4
   0  -6  -4 613.409 394.061   3
   0  -6  -4 451.915 320.236   4
   0  -6  -5 124.198 123.213   3
   0  -6  -5 172.071 223.839   4
   0  -6  -6 956.438 454.186   3
   0  -6  -6 956.005 398.902   4
   0  -6  -7 338.629 160.162   2
   0  -6  -7 458.902 290.540   3
   0  -6  -7 349.484 208.326   4
   0  -6  -8 124.497 107.569   2
   0  -6  -8 149.298 209.197   3
   0  -6  -9 382.758 300.581   3
   0  -6  -9 47.9109 28.8743   2
   0  -6 -10-46.3723 43.6436   2
   0  -6 -11 872.571 260.219   2
   0  -6 -12 137.736 128.620   2
   0  -6 -13 724.276 286.147   2
   0  -7   0-188.923 377.662   4
   0  -7  -1 12051.7 2339.72   4
   0  -7   1 15019.8 3501.67   4
   0  -7   2 822.390 951.519   4
   0  -7  -2 991.783 632.036   4
   0  -7  -3 518.621 457.993   4
   0  -7   3 792.528 1113.11   4
   0  -7  -3-0.51822 114.039   3
   0  -7   4-94.9914 1177.53   4
   0  -7  -4 334.289 205.223   3
   0  -7  -4 314.363 255.490   4
   0  -7  -5 2636.59 726.542   3
   0  -7  -5 2369.00 681.367   4
   0  -7  -6 27.2024 26.9008   3
   0  -7  -6 25.1895 192.632   4
   0  -7  -7 513.221 202.918   2
   0  -7  -7 426.043 271.873   4
   0  -7  -7 1035.56 512.824   3
   0  -7  -8 556.671 339.469   3
   0  -7  -8 478.949 207.555   2
   0  -7  -9 493.689 344.744   3
   0  -7  -9 283.948 156.167   2
   0  -7 -10 48.2737 61.4362   2
   0  -7 -11 4.54188 94.6133   2
   0  -7 -12-10.4652 51.2742   2
   0  -8   0 1254.00 867.199   4
   0  -8   1-49.0043 224.916   4
   0  -8  -1 243.273 495.886   4
   0  -8   2-254.277 683.482   4
   0  -8  -2 277.321 376.717   3
   0  -8  -2 247.369 318.094   4
   0  -8  -3 1424.30 609.808   3
   0  -8   3 1946.33 1671.04   4
   0  -8  -3 1338.08 725.263   4
   0  -8  -4 372.585 254.205   3
   0  -8   4 530.623 587.465   4
   0  -8  -4 347.351 377.701   4
   0  -8   5 5272.97 2960.66   4
   0  -8  -5 3605.13 997.491   3
   0  -8  -6 3.33011 299.595   3
   0  -8   6-1583.17 1584.13   4
   0  -8  -7 27.3309 133.310   3
   0  -8  -7-38.4811 36.8424   2
   0  -8  -8-19.4975 217.988   3
   0  -8  -8 108.343 99.9359   2
   0  -8  -9 758.778 435.034   3
   0  -8  -9 565.904 230.055   2
   0  -8 -10 624.656 488.313   3
   0  -8 -10 211.463 116.226   2
   0  -8 -11 79.2997 23.0090   2
   0  -9   0 928.999 965.676   4
   0  -9  -1 1032.34 549.880   3
   0  -9  -1 1061.88 844.744   4
   0  -9   1 1138.98 1012.59   4
   0  -9   2 149.060 834.724   4
   0  -9  -2 621.127 648.150   4
   0  -9  -2 37.4089 43.1978   3
   0  -9   3-349.099 869.261   4
   0  -9  -3-49.2878 286.342   3
   0  -9  -4-85.4965 208.739   3
   0  -9   4 564.680 1097.78   4
   0  -9  -5 1039.28 579.879   3
   0  -9   5 2858.10 2510.82   4
   0  -9  -6 325.189 457.396   3
   0  -9   6 1672.79 1835.56   4
   0  -9  -7 578.729 216.667   2
   0  -9   7 2237.92 2538.08   4
   0  -9  -7 1071.72 552.167   3
   0  -9  -8 160.572 135.682   2
   0  -9   8-310.805 768.429   4
   0  -9  -8-29.0473 237.329   3
   0  -9   9 990.226 1503.02   4
   0  -9  -9 1045.92 623.917   3
   0  -9  -9 256.987 172.515   2
   0  -9 -10-12.4426 80.7287   2
   0  -9 -10 488.940 488.313   3
   0 -10   0 227.753 268.866   3
   0 -10  -1-143.242 169.875   3
   0 -10   1-95.9867 197.970   3
   0 -10  -2 287.634 398.390   3
   0 -10   2 552.287 731.978   4
   0 -10   3 1147.87 1266.07   4
   0 -10  -3 66.5039 312.352   3
   0 -10   4 62.8717 495.471   4
   0 -10  -4 526.954 546.422   3
   0 -10   5 181.950 407.228   4
   0 -10  -5-8.25531 267.252   3
   0 -10   6 701.006 1359.96   4
   0 -10  -6-262.200 283.531   3
   0 -10  -6 279.667 184.377   2
   0 -10  -7 312.791 348.768   3
   0 -10   7 885.580 1289.32   4
   0 -10  -7 118.528 121.213   2
   0 -10   8 2484.51 2209.73   4
   0 -10  -8 69.5214 114.583   2
   0 -11   0 368.378 311.564   3
   0 -11   1 261.214 277.594   3
   0 -11  -1 802.870 679.801   3
   0 -11  -2 350.760 436.150   3
   0 -11   2 194.108 351.064   3
   0 -11   3-190.321 295.488   3
   0 -11   4 81.2520 220.200   3
   0 -11   5 21.9428 183.969   3
   1   0 -16-111.927 139.167   2
   1   0 -15-142.773 189.665   2
   1   0 -14 98.4550 84.5275   2
   1   0 -13 497.513 226.447   2
   1   0 -12-39.1105 43.2039   2
   1   0 -11 10323.9 883.897   2
   1   0 -10 42.4888 79.6505   2
   1   0  -9 98.2178 112.757   2
   1   0  -8-19.1804 40.2068   2
   1   0  -7 85140.3 1912.93   2
   1   0  -6-8.94490 33.1150   2
   1   0  -5 15392.8 649.733   2
   1   0  -4-8.27839 37.4391   2
   1   0  -3 49201.8 824.593   2
  -1   0   2 61.3211 60.6748   4
   1   0  -2 155.248 46.0613   2
   1   0  -1 252652. 2806.01   4
  -1   0  -1 17828.5 655.969   2
  -1   0  -2 50.1291 58.8412   2
   1   0   2 123.103 72.6124   2
  -1   0  -3 69698.9 1449.44   2
  -1   0  -4-46.6923 38.0709   1
  -1   0  -4-21.6543 44.7455   2
  -1   0  -5 19839.6 884.374   2
  -1   0  -5 22155.9 658.080   1
   1   0   6 2.96468 20.3072   3
  -1   0  -6-41.3006 27.6144   2
  -1   0  -7 67069.4 1895.82   2
  -1   0  -7 69864.9 1305.11   1
  -1   0  -8 24.1657 37.5275   1
  -1   0  -8-57.2029 104.871   2
  -1   0  -9 41786.8 1124.28   1
  -1   0  -9 39966.1 1691.60   2
  -1   0 -10-21.2320 23.4941   1
  -1   0 -10 14.5351 37.6104   2
  -1   0 -11 98.6903 60.5722   1
  -1   0 -11 38.6228 106.424   2
  -1   0 -12-43.4858 125.450   2
  -1   0 -13 3463.63 556.117   2
  -1   0 -14-60.7272 38.1273   2
  -1   0 -15-55.8616 30.9300   2
  -1   0 -16 78.1880 158.939   2
   1  -1 -16 44.7278 64.9565   2
   1   1 -16 103.356 136.241   2
   1   1 -15-122.303 136.963   2
   1  -1 -15 18.6940 111.998   2
   1   1 -14 1450.50 374.749   2
   1  -1 -14 1799.63 416.589   2
   1   1 -13 154.078 91.1291   2
   1  -1 -13 52.9847 92.5842   2
   1   1 -12 860.900 264.970   2
   1  -1 -12 1283.83 346.940   2
   1   1 -11 3203.71 483.418   2
   1  -1 -11 3623.67 523.697   2
   1  -1 -10 919.620 228.399   2
   1   1 -10 788.962 231.870   2
   1  -1  -9 20834.0 1071.78   2
   1  -1  -9 22556.1 558.937   1
   1   1  -9 22567.7 1168.40   2
   1   1  -8 4193.97 479.460   2
   1  -1  -8 4055.11 448.454   2
   1  -1  -8 4517.02 229.321   1
   1  -1  -7 6476.49 245.347   1
   1  -1  -7 5834.38 498.562   2
   1   1  -7 5931.40 519.290   2
   1   1  -6 65516.5 1583.90   2
   1  -1  -6 63243.3 1473.00   2
   1   1  -5 84392.8 1641.01   2
   1  -1  -5 78832.4 1479.18   2
   1  -1  -4 21173.2 690.056   2
   1   1  -4 22942.4 768.907   2
   1   1  -3 151934. 1751.26   2
  -1  -1   3 155689. 1700.63   2
  -1  -1   2 11.8414 27.4740   2
   1   1  -2-50.5352 51.0334   2
  -1   1   1 272.211 126.847   4
  -1  -1   1 90.4851 259.125   5
   1   1  -1-92.6397 343.217   5
  -1   1   1 177.602 65.9236   3
   1  -1  -1 226.676 138.998   4
   1  -1   0 59521.5 675.150   1
  -1   1   0 59099.2 1121.60   3
  -1   1  -1 78101.5 901.561   1
  -1  -1  -1 80270.1 788.664   2
   1  -1   1 78077.9 843.903   1
   1  -1   1 75185.9 1045.45   3
  -1   1  -1 76326.7 1118.72   3
   1   1   2 75403.8 1031.54   2
  -1  -1  -2 70510.2 1017.98   2
  -1   1  -3 99.4753 46.0008   1
  -1  -1  -3 226.067 78.0554   2
  -1  -1  -4 30135.1 895.361   2
  -1   1  -4 30404.2 744.199   1
  -1  -1  -4 31167.2 1047.28   3
  -1  -1  -5 55476.0 1381.06   2
  -1  -1  -5 59327.9 1440.48   3
  -1   1  -5 56423.5 1102.82   1
  -1   1  -6 485.444 255.221   5
  -1  -1  -6 529.158 148.654   2
  -1   1  -6 835.893 218.017   2
  -1   1  -6 671.608 130.752   1
  -1   1  -7 2307.58 256.084   1
  -1  -1  -7 2519.32 360.410   2
  -1   1  -7 2630.95 400.571   2
   1  -1   7 2067.06 206.160   3
  -1   1  -8 17306.0 1077.18   2
  -1  -1  -8 16968.3 641.213   1
  -1   1  -8 16929.6 715.105   1
  -1  -1  -8 17378.2 1017.40   2
  -1  -1  -9 18545.6 1119.10   2
  -1   1  -9 18271.8 1143.52   2
  -1  -1 -10 11605.2 918.584   2
  -1   1 -10 11401.2 947.994   2
  -1  -1 -10 14172.8 686.237   1
  -1  -1 -11 734.523 163.492   1
  -1   1 -11 718.242 239.683   2
  -1  -1 -11 563.494 201.193   2
  -1  -1 -12 211.534 140.431   2
  -1   1 -12 226.645 132.879   2
  -1  -1 -12 263.282 99.5097   1
  -1   1 -13 272.592 166.729   2
  -1  -1 -13 65.1835 131.825   2
  -1   1 -14 18.7299 19.2858   2
  -1  -1 -14 30.5905 76.5015   2
  -1  -1 -15-115.219 147.587   2
  -1   1 -15 252.251 188.553   2
  -1   1 -16 152.839 157.402   2
  -1  -1 -16 63.6506 104.671   2
   1   2 -16 54.6196 132.298   2
   1  -2 -16 12.0398 53.9829   2
   1  -2 -15 665.214 277.246   2
   1   2 -15 728.269 290.414   2
   1  -2 -14 562.436 262.136   2
   1   2 -14 453.258 223.727   2
   1  -2 -13 2923.46 542.089   2
   1   2 -13 2212.20 441.071   2
   1  -2 -12 160.397 118.595   2
   1   2 -12 377.458 182.321   2
   1   2 -11 1337.51 313.662   2
   1  -2 -11 1785.08 351.865   2
   1   2 -10 601.360 215.340   2
   1  -2 -10 820.634 226.669   2
   1  -2  -9 6426.91 611.030   2
   1   2  -9 6415.45 626.632   2
   1  -2  -8 5034.41 498.886   2
   1   2  -8 4578.79 512.113   2
   1  -2  -7 2949.60 321.501   2
   1   2  -7 3396.88 405.250   2
   1   2  -6 16750.0 906.470   2
   1  -2  -6 17099.8 798.697   2
   1   2  -5 24674.2 996.690   2
   1  -2  -5 21512.2 801.516   2
   1  -2  -5 22410.6 1439.52   4
   1  -2  -4 1399.12 356.561   4
   1   2  -4 1808.48 270.939   2
   1  -2  -3 33460.4 1318.50   3
   1  -2  -3 39477.5 1890.78   4
   1  -2  -2 4380.15 688.952   4
   1  -2  -2 3306.71 396.264   3
   1  -2  -1 57893.8 2764.18   4
   1  -2  -1 42019.7 1364.66   3
   1  -2   0 133427. 5005.82   4
   1  -2   0 107106. 2136.10   3
  -1  -2  -1 761920. 5981.15   4
   1  -2   1 999999. 19819.4   4
  -1  -2  -2 2449.61 246.493   4
   1   2   2 1837.87 253.654   4
  -1  -2  -2 1975.75 172.548   2
   1   2   3 40876.0 1320.68   4
  -1  -2  -3 41479.2 900.042   2
  -1  -2  -4 22896.7 743.076   2
  -1  -2  -4 27468.6 1320.55   3
  -1  -2  -5 32254.3 1029.20   2
  -1  -2  -5 36352.8 1516.69   3
  -1  -2  -6 20952.7 1174.41   3
  -1  -2  -6 18611.0 855.174   2
  -1  -2  -7 1903.01 275.873   2
  -1  -2  -7 2381.03 394.736   3
  -1   2  -7 2643.52 488.208   2
  -1  -2  -8 25.9581 74.1071   2
  -1   2  -8 74.4230 150.723   2
  -1  -2  -9 1808.03 330.324   2
  -1   2  -9 1746.42 387.884   2
  -1   2 -10 7157.14 841.803   2
  -1  -2 -10 7268.13 469.767   1
  -1  -2 -10 6384.12 696.011   2
  -1   2 -11 2371.42 520.562   2
  -1  -2 -11 3304.01 389.669   1
  -1  -2 -11 1963.71 395.508   2
  -1   2 -12 2150.38 518.667   2
  -1  -2 -12 1586.10 379.667   2
  -1  -2 -13 654.159 247.085   2
  -1   2 -13 752.368 323.193   2
  -1  -2 -14 59.1727 107.071   2
  -1   2 -14 183.869 222.301   2
  -1  -2 -15 1888.84 468.370   2
  -1  -2 -16 129.586 95.5699   2
   1  -3 -16-95.7260 98.1151   2
   1  -3 -15 1383.21 424.998   2
   1  -3 -14 985.904 331.231   2
   1  -3 -13 1535.29 368.710   2
   1  -3 -12 388.402 182.744   2
   1  -3 -11 1279.33 305.989   2
   1   3 -11 1097.00 326.437   2
   1   3 -10 67.4976 92.8153   2
   1  -3 -10-22.0653 100.674   2
   1  -3  -9 110.221 64.8842   2
   1  -3  -8 9714.35 716.418   2
   1  -3  -7 2217.38 319.097   2
   1  -3  -6 4004.59 413.552   2
   1  -3  -6 4019.27 687.669   4
   1  -3  -5 3236.79 605.351   4
   1  -3  -5 3111.92 509.070   3
   1  -3  -4 18766.3 1522.34   4
   1  -3  -4 16166.9 1118.22   3
   1  -3  -3 34063.7 1595.33   3
   1  -3  -3 36072.6 2175.37   4
   1  -3  -2 1635.34 537.066   4
   1  -3  -2 1312.74 305.873   3
   1  -3  -1 14541.2 1022.89   3
   1  -3  -1 18939.4 1978.20   4
   1  -3   0 2743.89 942.856   4
   1  -3   0 1484.50 305.609   3
  -1  -3  -1 87061.9 3184.53   4
   1  -3   1 113855. 7968.24   4
   1   3   2 7218.80 911.887   4
  -1  -3  -2 11142.8 833.218   4
  -1  -3  -3 24333.8 737.016   2
  -1  -3  -3 28218.6 1196.40   4
  -1  -3  -4 4872.14 372.537   2
  -1  -3  -4 5331.92 508.652   4
  -1  -3  -5 9902.77 573.087   2
  -1  -3  -5 13421.5 1172.01   3
  -1  -3  -6 828.475 283.933   3
  -1  -3  -6 628.297 140.126   2
  -1  -3  -7 4221.73 637.518   3
  -1  -3  -7 3034.34 370.597   2
  -1  -3  -8 587.504 177.859   2
  -1  -3  -8 711.998 262.006   3
  -1  -3  -9 231.639 106.393   2
  -1  -3 -10 290.998 108.999   2
  -1  -3 -11 3211.28 496.649   2
  -1  -3 -12 315.285 162.966   2
  -1  -3 -13 761.495 266.227   2
  -1  -3 -14 314.440 184.236   2
  -1  -3 -15 37.4733 100.761   2
   1  -4 -15 181.313 171.685   2
   1  -4 -14 168.597 112.858   2
   1  -4 -13-87.4356 108.062   2
   1  -4 -12 3169.79 545.901   2
   1  -4 -11 1495.58 340.081   2
   1  -4 -10-8.10123 67.5227   2
   1  -4  -9 1527.12 297.873   2
   1  -4  -8 7690.98 691.487   2
   1  -4  -7 12858.4 1330.50   4
   1  -4  -7 12422.4 802.603   2
   1  -4  -6 6516.43 957.745   4
   1  -4  -6 6772.09 880.071   3
   1  -4  -5 8623.64 950.003   3
   1  -4  -5 8509.52 1154.40   4
   1  -4  -4 7202.37 1093.76   4
   1  -4  -4 6305.02 822.523   3
   1  -4  -3 46.7837 66.6683   4
   1  -4  -3-10.6141 92.3018   3
   1  -4  -2 63106.2 2596.26   3
   1  -4  -2 85145.9 4526.71   4
   1  -4  -1 10445.5 1729.36   4
   1  -4  -1 7262.50 828.625   3
  -1  -4   0 25216.9 3567.48   4
   1  -4   0 21797.3 2900.46   4
  -1  -4  -1 7587.12 1230.89   4
   1  -4   1 10124.1 2450.44   4
   1  -4   2 223087. 13696.4   4
  -1  -4  -2 159062. 4430.48   4
  -1  -4  -3 16674.5 1165.76   4
  -1  -4  -4 8344.89 511.898   2
  -1  -4  -4 9364.28 826.156   4
  -1  -4  -5 831.319 287.657   3
  -1  -4  -5 671.451 161.492   2
  -1  -4  -5 678.852 215.296   4
  -1  -4  -6 441.580 229.868   3
  -1  -4  -6 518.779 153.606   2
  -1  -4  -7 417.372 126.135   2
  -1  -4  -7 913.306 333.781   3
  -1  -4  -8 459.562 267.270   3
  -1  -4  -8 286.721 98.3349   2
  -1  -4  -9 275.125 117.201   2
  -1  -4  -9 866.815 336.929   3
  -1  -4 -10-174.447 140.097   2
  -1  -4 -11 566.997 230.600   2
  -1  -4 -12 2255.42 437.089   2
  -1  -4 -13 338.050 187.587   2
  -1  -4 -14 779.321 310.166   2
  -1  -4 -15 95.6180 125.474   2
   1  -5 -14 846.464 321.045   2
   1  -5 -13 264.453 175.779   2
   1  -5 -12 354.271 157.055   2
   1  -5 -11 41.4884 80.6698   2
   1  -5 -10 16.8798 88.3055   2
   1  -5  -9 810.154 237.297   2
   1  -5  -8 19.8427 146.201   4
   1  -5  -8 96.6325 59.5139   2
   1  -5  -7 1768.04 487.935   3
   1  -5  -7 1389.12 304.256   2
   1  -5  -7 1335.37 481.465   4
   1  -5  -6 7281.38 1030.34   3
   1  -5  -6 8691.47 1283.80   4
   1  -5  -5 7379.13 1174.62   4
   1  -5  -5 7787.86 1036.28   3
   1  -5  -4 484.766 304.026   3
   1  -5  -4 347.814 191.965   4
   1  -5  -3 3158.42 636.811   3
   1  -5  -3 4308.33 1034.75   4
   1  -5  -2 179.902 111.968   3
   1  -5  -2-15.9696 267.202   4
   1  -5  -1 3623.57 1207.97   4
   1  -5  -1 2256.72 551.861   3
  -1  -5   1 5347.37 2226.97   4
  -1  -5   0 21179.7 3273.67   4
   1  -5   0 20775.5 3103.00   4
  -1  -5  -1 892.265 508.583   4
   1  -5   1 2653.80 1423.45   4
   1  -5   2 2393.76 1364.91   4
  -1  -5  -2 3674.06 817.082   4
  -1  -5  -3 4156.21 733.495   4
   1  -5   3 3951.80 1786.04   4
  -1  -5  -4 249.800 192.240   4
  -1  -5  -5 6943.96 780.099   4
  -1  -5  -5 6461.39 506.958   2
  -1  -5  -6 7918.29 612.607   2
  -1  -5  -6 8800.25 862.051   4
  -1  -5  -7 1551.84 279.928   2
  -1  -5  -7 2753.37 706.521   3
  -1  -5  -8 2879.37 695.264   3
  -1  -5  -8 1533.97 286.029   2
  -1  -5  -9 8982.25 1246.44   3
  -1  -5  -9 5769.45 617.551   2
  -1  -5 -10 71.6449 72.3304   3
  -1  -5 -10-62.2974 118.922   2
  -1  -5 -11 515.307 215.474   2
  -1  -5 -12 9.78570 17.1155   2
  -1  -5 -13 251.143 172.026   2
  -1  -5 -14 12.1674 94.3036   2
   1  -6 -13 310.956 183.598   2
   1  -6 -12-76.1916 99.6154   2
   1  -6 -11 1096.60 303.415   2
   1  -6 -10 1702.41 384.369   2
   1  -6  -9 83.7511 71.7383   2
   1  -6  -8 2549.98 703.788   3
   1  -6  -8 1737.59 545.071   4
   1  -6  -8 1911.61 383.559   2
   1  -6  -7 5780.46 1068.22   4
   1  -6  -7 6104.87 1049.64   3
   1  -6  -6 7782.29 1285.41   4
   1  -6  -6 5882.07 1026.22   3
   1  -6  -5 398.401 310.373   3
   1  -6  -5 93.3546 187.650   4
   1  -6  -4 20450.0 2291.12   4
   1  -6  -4 17654.7 1791.66   3
   1  -6  -3-76.7944 60.9802   3
   1  -6  -3-95.1804 279.359   4
   1  -6  -2 4107.68 846.475   3
   1  -6  -2 5858.22 1620.80   4
  -1  -6   2 3468.17 1880.41   4
  -1  -6   1 2742.35 1400.58   4
   1  -6  -1 2049.12 574.674   3
   1  -6  -1 3024.94 1068.97   4
   1  -6   0 751.812 649.504   4
  -1  -6   0 573.181 857.383   4
   1  -6   0 19.4579 108.335   3
  -1  -6  -1 126.237 192.171   4
   1  -6   1 0.57640 55.0782   4
  -1  -6  -2 347.925 324.756   4
   1  -6   2-170.395 233.283   4
  -1  -6  -3 852.319 393.253   4
   1  -6   3 1447.72 1945.26   4
  -1  -6  -4 6542.77 905.535   4
   1  -6   4 6922.82 3270.14   4
  -1  -6  -5 32.6728 58.0709   2
  -1  -6  -5 27.9817 109.779   3
  -1  -6  -5 43.7458 87.2091   4
  -1  -6  -6 3984.67 623.722   4
  -1  -6  -6 3667.30 443.007   2
  -1  -6  -7 2399.19 740.410   3
  -1  -6  -7 1463.04 283.873   2
  -1  -6  -8-56.5378 89.1844   2
  -1  -6  -8 121.106 172.233   3
  -1  -6  -9-36.3492 39.3287   2
  -1  -6  -9-23.4424 36.1314   3
  -1  -6 -10 2511.75 778.570   3
  -1  -6 -10 1958.36 389.561   2
  -1  -6 -11 373.447 189.517   2
  -1  -6 -12 285.936 148.644   2
  -1  -6 -13 53.3418 97.6224   2
   1  -7 -12 329.847 185.141   2
   1  -7 -11 51.8383 71.7293   2
   1  -7 -10 39.5841 111.961   2
   1  -7  -9 387.533 341.644   4
   1  -7  -9 319.200 160.125   2
   1  -7  -8 2190.15 428.401   2
   1  -7  -8 2580.42 721.865   4
   1  -7  -8 3820.25 952.032   3
   1  -7  -7 521.588 442.069   3
   1  -7  -7 448.471 388.176   4
   1  -7  -6 2464.54 725.519   3
   1  -7  -6 2373.59 757.452   4
   1  -7  -5 194.103 283.178   3
   1  -7  -5 410.959 371.075   4
   1  -7  -4 337.833 311.412   3
   1  -7  -4 651.409 540.274   4
   1  -7  -3 3824.33 886.827   3
  -1  -7   3 7338.73 3110.71   4
   1  -7  -3 5721.88 1531.08   4
  -1  -7   2 9449.89 3641.81   4
   1  -7  -2 6461.74 1894.52   4
   1  -7  -2 4638.48 1013.94   3
   1  -7  -1 302.607 296.783   3
   1  -7  -1-67.0494 464.807   4
  -1  -7   1 1021.18 1170.05   4
  -1  -7   0 1158.11 772.640   4
   1  -7   0 1146.44 996.615   4
   1  -7   0 1106.83 446.171   3
  -1  -7  -1 1197.53 700.215   4
   1  -7   1 1250.79 781.391   4
   1  -7   2 4319.97 2235.12   4
  -1  -7  -2 3088.25 996.938   4
   1  -7   3-476.401 413.778   4
  -1  -7  -3 465.231 327.025   4
  -1  -7  -4 186.486 239.914   3
   1  -7   4-906.115 1501.78   4
  -1  -7  -4 45.7463 76.0891   4
   1  -7   5 327.280 356.699   4
  -1  -7  -5 481.413 350.666   3
  -1  -7  -6 955.380 233.718   2
  -1  -7  -6 1405.18 629.711   3
  -1  -7  -7 88.6543 96.1965   2
  -1  -7  -7 162.964 181.757   3
  -1  -7  -8 2825.81 438.183   2
  -1  -7  -8 5965.82 1275.14   3
  -1  -7  -9 94.1339 206.087   3
  -1  -7  -9 54.2549 79.1108   2
  -1  -7 -10 93.3048 76.5024   2
  -1  -7 -10 101.244 282.538   3
  -1  -7 -11 139.687 125.468   2
  -1  -7 -12 371.830 216.033   2
   1  -8 -11 79.9160 86.9430   2
   1  -8 -10 312.792 218.835   2
   1  -8  -9 65.9798 71.4877   2
   1  -8  -8 664.132 259.646   2
   1  -8  -8 1349.48 632.969   3
   1  -8  -7 226.016 297.831   4
   1  -8  -7 254.370 262.369   3
   1  -8  -6 286.768 247.407   3
   1  -8  -6 116.028 77.5970   4
   1  -8  -5 84.4937 70.8750   4
  -1  -8   5-683.374 1551.98   4
   1  -8  -5 17.5302 86.9309   3
   1  -8  -4 608.976 440.620   3
   1  -8  -4 528.635 487.926   4
  -1  -8   4 1804.32 1012.73   4
   1  -8  -3 1075.53 482.418   3
   1  -8  -3 1708.20 993.154   4
  -1  -8   3 2235.65 2094.56   4
   1  -8  -2 1717.35 1136.69   4
   1  -8  -2 1380.19 599.211   3
   1  -8  -1 220.750 429.403   4
  -1  -8   1 52.4584 408.591   4
   1  -8  -1 255.411 253.606   3
   1  -8   0 713.451 1158.06   4
  -1  -8   0 555.689 764.453   4
   1  -8   0 148.303 68.7366   3
   1  -8   1-314.241 787.541   4
  -1  -8  -1-12.9063 215.428   4
   1  -8   1 205.975 179.032   3
   1  -8   2 879.612 419.377   3
   1  -8   2 2288.38 1739.39   4
  -1  -8  -2 1571.44 818.218   4
   1  -8   3-262.012 397.788   4
  -1  -8  -4 3026.26 956.186   3
   1  -8   4 4528.45 2799.79   4
   1  -8   5-105.946 1145.13   4
  -1  -8  -5 1002.32 613.752   3
  -1  -8  -6 154.613 47.6796   3
  -1  -8  -6 339.131 152.237   2
  -1  -8  -7-39.4246 196.774   3
  -1  -8  -7 179.563 140.690   2
   1  -8   8 488.475 1062.32   4
  -1  -8  -8 434.366 410.600   3
  -1  -8  -8 378.898 184.970   2
  -1  -8  -9 421.691 454.355   3
   1  -8   9-534.867 1011.98   4
  -1  -8  -9 34.1359 48.8309   2
  -1  -8 -10 582.528 450.171   3
  -1  -8 -10 211.889 156.145   2
  -1  -8 -11 49.3857 69.4620   2
  -1  -8 -11 160.750 260.940   3
   1  -9  -9 327.863 204.071   2
   1  -9  -8 189.033 78.5240   3
   1  -9  -8 141.285 152.152   2
   1  -9  -7 335.127 334.365   3
  -1  -9   7 1047.22 1209.33   4
  -1  -9   6-1290.79 1957.06   4
   1  -9  -6 1240.56 628.160   3
   1  -9  -5-73.0431 38.8289   3
  -1  -9   5 294.861 1040.68   4
   1  -9  -4 729.357 457.425   3
   1  -9  -4 443.560 476.305   4
  -1  -9   4 1468.87 1233.07   4
  -1  -9   3-584.836 597.790   4
   1  -9  -3-126.706 172.171   4
   1  -9  -3 70.6982 203.392   3
  -1  -9   2 428.169 765.117   4
   1  -9  -2 415.265 383.628   3
   1  -9  -2 286.334 372.852   4
  -1  -9   1 1089.50 846.301   4
   1  -9  -1 271.549 807.818   4
   1  -9  -1-47.7254 118.682   3
   1  -9   0 6725.98 2362.93   4
   1  -9   0 5004.52 1209.83   3
   1  -9   1-15.2892 98.8964   3
   1  -9   1 69.7434 515.415   4
   1  -9   2 1443.64 1164.49   4
   1  -9   2 615.045 337.510   3
   1  -9   3 334.392 232.218   4
  -1  -9  -3-240.211 273.395   3
   1  -9   3 290.960 276.862   3
   1  -9   4 299.140 277.500   3
  -1  -9  -4 184.248 61.9753   3
  -1  -9  -5 138.364 472.283   3
  -1  -9  -5 99.2552 131.142   2
  -1  -9  -6-86.3783 303.239   3
  -1  -9  -6 121.685 106.915   2
  -1  -9  -7 249.887 98.9464   3
  -1  -9  -7 51.6799 42.3986   2
  -1  -9  -8 496.645 403.724   3
  -1  -9  -8 170.082 121.685   2
  -1  -9  -9 30.7834 66.9717   2
   1  -9   9 131.762 579.963   4
  -1  -9  -9 212.697 412.310   3
  -1  -9 -10 236.978 153.904   2
  -1  -9 -10 698.336 576.863   3
  -1 -10   8 972.404 1634.27   4
  -1 -10   7-135.082 439.371   4
   1 -10  -7 302.527 385.917   3
   1 -10  -7 143.074 158.753   2
   1 -10  -6 349.684 377.574   3
  -1 -10   6 768.431 1550.29   4
  -1 -10   5 2074.29 1917.28   4
   1 -10  -5 82.7549 251.698   3
   1 -10  -4 695.109 561.145   3
   1 -10  -3-421.304 367.751   3
   1 -10  -2-33.7939 110.751   3
   1 -10  -1 715.864 497.099   3
   1 -10  -1 1021.81 1006.06   4
   1 -10   0-286.410 323.165   3
   1 -10   0 911.444 929.843   4
   1 -10   1-27.5421 210.518   3
   1 -10   1 169.743 737.246   4
   1 -10   2 552.204 865.460   4
   1 -10   2 52.5136 60.3764   3
  -1 -10  -2 94.5205 303.326   3
  -1 -10  -3 364.053 267.147   3
   1 -10   3 103.697 56.3487   3
   1 -10   3 1228.19 1324.35   4
  -1 -10  -4 787.524 573.925   3
   1 -10   4 147.312 179.598   3
   1 -10   4 801.325 1394.42   4
  -1 -10  -5 632.439 692.243   3
   1 -10   5 573.262 643.386   4
   1 -10   5 103.587 197.420   3
  -1 -10  -5 125.466 96.9428   2
   1 -10   6-309.921 949.122   4
  -1 -10  -6 28.9920 55.3526   2
  -1 -10  -6-77.6134 141.403   3
  -1 -10  -7-227.190 222.651   3
  -1 -10  -7 63.4385 92.8746   2
  -1 -10  -8 63.3898 85.1908   2
   1 -11  -2 80.7617 193.467   3
   1 -11  -1 543.072 400.963   3
  -1 -11   0 778.858 581.690   3
   1 -11   0 695.814 478.114   3
   1 -11   1 394.314 388.335   3
  -1 -11  -1 13.4717 267.140   3
   1 -11   2-196.728 321.915   3
   1 -11   3 474.731 399.252   3
   1 -11   3 745.568 1207.38   4
   1 -11   4 120.391 103.388   3
   1 -11   4-149.492 492.742   4
   2   0 -17-69.5769 33.1147   2
   2   0 -16 159.043 149.320   2
   2   0 -15-82.7537 73.1891   2
   2   0 -14 5408.61 725.202   2
   2   0 -13 345.351 396.785   5
   2   0 -13-81.7365 95.2921   2
   2   0 -12 779.122 238.252   2
   2   0 -11-88.6462 96.8904   2
   2   0 -10 7600.32 714.828   2
   2   0  -9 10.1202 27.9572   2
   2   0  -8 834.218 196.519   2
   2   0  -7-5.88625 26.5521   2
   2   0  -6 10819.5 598.927   2
   2   0  -5-35.0918 63.1777   2
   2   0  -4 130635. 1600.43   2
   2   0  -3-62.8979 123.624   4
   2   0  -3 39.6737 33.6790   2
   2   0  -2 48672.3 1770.24   4
   2   0  -1 30.4672 59.8144   4
   2   0   0 123459. 2763.20   4
  -2   0   0 120007. 2923.09   4
   2   0   1 146.900 135.564   4
   2   0   1 147.486 86.8399   2
  -2   0  -1 279.587 414.857   4
   2   0   2 181311. 5568.36   4
   2   0   2 208917. 6919.50   5
  -2   0  -3 26.8614 71.2031   2
  -2   0  -4 187546. 2978.57   2
  -2   0  -5-36.8889 44.9222   1
  -2   0  -5-7.85755 6.95074   2
  -2   0  -6 25122.1 1140.02   2
  -2   0  -6 27384.7 871.202   1
  -2   0  -7-27.2812 45.5324   1
  -2   0  -7-17.5241 69.4863   2
  -2   0  -8 197.825 79.1983   1
  -2   0  -8 96.2882 42.9139   2
  -2   0  -9 52.4094 98.7797   2
  -2   0  -9 55.2338 65.5843   1
  -2   0 -10 3481.44 506.881   2
  -2   0 -10 4283.14 435.096   1
  -2   0 -11-116.226 121.882   2
  -2   0 -11-82.4976 94.3400   1
  -2   0 -12 143.200 90.1875   1
  -2   0 -12 77.3333 22.9558   2
  -2   0 -13 45.2061 80.0984   1
  -2   0 -13 136.125 136.870   2
  -2   0 -14 2377.16 509.817   2
  -2   0 -15-248.992 205.479   2
  -2   0 -16 1402.05 421.370   2
   2   1 -17 353.945 217.317   2
   2   1 -16 394.582 212.166   2
   2  -1 -16 292.778 174.336   2
   2  -1 -15 169.863 161.699   2
   2   1 -15 133.666 115.408   2
   2  -1 -14-43.2624 135.782   2
   2   1 -14 124.928 137.808   2
   2  -1 -13 1434.95 377.442   2
   2   1 -13 811.182 233.760   2
   2  -1 -12 1605.70 357.641   2
   2   1 -12 1311.06 323.933   2
   2  -1 -11 1682.28 342.860   2
   2   1 -11 1553.85 329.805   2
   2   1 -10 3236.31 441.781   2
   2  -1 -10 3455.70 453.234   2
   2   1  -9 939.844 216.420   2
   2  -1  -9 923.068 234.428   2
   2   1  -8 1676.56 287.733   2
   2  -1  -8 1589.49 274.272   2
   2   1  -7 2326.39 323.540   2
   2  -1  -7 1908.63 258.537   2
   2  -1  -6 147.852 72.5336   2
   2   1  -6 170.893 93.3448   2
   2  -1  -5 2110.17 459.695   4
   2  -1  -5 2154.41 251.595   2
   2   1  -5 2102.64 241.770   2
   2   1  -4 54993.8 1099.93   2
   2  -1  -4 54567.7 2228.12   4
   2  -1  -3 20410.8 1416.18   4
  -2  -1   3 19346.0 438.586   2
   2   1  -3 20219.4 536.684   2
   2  -1  -2 120874. 3206.54   4
   2   1  -2 124183. 916.413   2
  -2  -1   1 33433.9 1186.83   4
  -2   1   1 31764.1 575.684   1
   2  -1  -1 28323.2 456.272   1
   2  -1  -1 36549.4 1879.81   4
   2  -1   0 19966.5 1525.11   4
  -2   1   0 18532.4 491.571   1
   2   1   0 19654.8 329.397   2
   2   1   0 19331.9 672.573   4
  -2  -1   0 19085.2 798.304   4
   2   1   1 123615. 1649.69   4
   2   1   1 143919. 1322.87   2
  -2  -1  -1 180183. 1863.64   2
  -2  -1  -1 168455. 4715.73   4
   2  -1   1 128469. 4687.72   4
  -2   1  -1 125298. 1432.81   1
  -2   1  -2 34647.2 807.069   1
   2  -1   2 32614.4 3074.81   4
  -2  -1  -2 40077.8 947.009   2
   2   1   2 28414.3 1499.87   4
  -2   1  -2 34507.8 782.404   3
  -2  -1  -3 8193.95 493.260   2
  -2   1  -3 7391.94 407.480   1
  -2   1  -4 43741.6 1040.30   1
  -2  -1  -4 46304.2 1304.15   2
  -2  -1  -5 176.170 96.3569   3
  -2  -1  -5 223.352 96.2568   2
  -2   1  -5 190.724 79.7519   1
  -2   1  -5 332.853 247.829   2
  -2   1  -6 26058.6 885.028   1
  -2  -1  -6 25435.4 1118.02   2
  -2  -1  -6 28716.5 1035.01   3
  -2   1  -7 471.392 130.993   1
  -2   1  -7 639.976 261.577   2
  -2  -1  -7 464.805 148.259   2
  -2  -1  -8 57.8386 75.8956   2
  -2  -1  -8 66.3367 40.8230   1
  -2   1  -8 25.8524 121.023   2
  -2   1  -8 145.096 96.5767   1
  -2   1  -9 2617.30 442.254   2
  -2  -1  -9 2305.03 394.624   2
  -2  -1  -9 2948.46 334.379   1
  -2   1  -9 3218.54 373.573   1
  -2  -1 -10 380.756 204.075   2
  -2   1 -10 376.427 134.990   1
  -2   1 -10 215.503 133.444   2
  -2   1 -11 5766.92 741.048   2
  -2   1 -11 7388.19 590.795   1
  -2  -1 -11 7488.24 592.217   1
  -2  -1 -11 5382.43 671.106   2
  -2   1 -12 623.121 272.429   2
  -2  -1 -12 745.099 186.330   1
  -2  -1 -12 482.930 196.469   2
  -2  -1 -13 62.5418 40.0450   1
  -2  -1 -13-19.3908 50.9272   2
  -2  -1 -14 119.609 65.0902   2
  -2   1 -14 212.213 167.038   2
  -2   1 -15 244.321 223.311   2
  -2  -1 -15 67.6977 38.3589   2
  -2   1 -16 101.972 164.515   2
  -2  -1 -16 4.84774 89.1854   2
   2   2 -17 179.232 160.491   2
   2  -2 -16 99.2316 123.261   2
   2   2 -16 0.31950 57.6927   2
   2   2 -15 641.161 264.257   2
   2  -2 -15 673.029 290.773   2
   2  -2 -14 202.107 147.674   2
   2   2 -14 20.0937 10.4701   2
   2  -2 -13 2114.59 438.282   2
   2   2 -13 1937.34 400.326   2
   2   2 -12 616.631 200.270   2
   2   2 -12 535.580 547.727   5
   2  -2 -12 927.071 281.222   2
   2  -2 -11 1373.27 313.438   2
   2   2 -11 1263.67 285.494   2
   2   2 -10 6198.07 620.854   2
   2  -2 -10 8261.84 751.253   2
   2   2  -9 769.077 203.226   2
   2  -2  -9 697.494 176.577   2
   2   2  -8 5158.26 495.240   2
   2  -2  -8 5049.29 469.136   2
   2  -2  -7 16.4481 47.4591   2
   2   2  -7 91.4516 186.377   5
   2   2  -7 160.545 71.1082   2
   2   2  -6 49565.9 1366.48   2
   2  -2  -6 51578.6 1393.76   2
   2   2  -5 34866.3 1034.10   2
   2  -2  -5 38984.4 2163.06   4
   2   2  -4 11033.7 539.498   2
   2  -2  -4 12832.1 1257.83   4
  -2  -2   3 13818.9 452.892   2
   2  -2  -3 12266.5 1208.58   4
   2  -2  -2 37153.1 2260.21   4
  -2  -2   2 46248.6 721.769   2
   2  -2  -1 47143.4 2873.30   4
  -2  -2   0 32764.9 440.607   2
   2  -2   0 37577.9 2727.74   4
  -2  -2  -1 6942.78 280.831   2
   2  -2   1 6008.61 427.440   3
   2  -2   2 93.3629 66.4768   3
   2  -2   2 241.351 416.346   4
  -2  -2  -2 88.4501 41.3556   2
   2   2   3 18667.3 620.247   4
   2  -2   3 18852.4 626.522   3
  -2  -2  -4 11495.9 579.023   2
   2  -2   4 10243.7 404.859   3
  -2   2  -4 11714.1 565.820   1
  -2  -2  -5 2703.96 294.625   2
   2  -2   5 2233.93 153.095   3
  -2   2  -5 2801.28 289.746   1
  -2  -2  -6 15579.9 1126.88   3
  -2  -2  -6 11742.1 710.289   2
  -2  -2  -7 5354.40 529.240   2
  -2  -2  -7 6742.02 695.298   3
  -2  -2  -8 16486.8 1002.08   2
  -2  -2  -8 19794.7 1161.09   3
  -2  -2  -9 159.469 137.101   2
  -2  -2 -10 2128.96 404.168   2
  -2  -2 -10 2437.90 298.469   1
  -2  -2 -11 2265.51 315.834   1
  -2  -2 -11 1344.13 314.094   2
  -2  -2 -12 3030.41 639.934   1
  -2  -2 -12 849.834 278.834   2
  -2  -2 -13 452.580 184.942   2
  -2  -2 -14 800.543 272.700   2
  -2  -2 -15 20.6698 84.9990   2
   2  -3 -15-1.92280 100.253   2
   2  -3 -14-55.2688 101.959   2
   2   3 -13 114.183 161.952   2
   2  -3 -13-88.8488 141.525   2
   2  -3 -12 47.6885 112.859   2
   2   3 -12 199.776 153.536   2
   2   3 -11 1533.23 353.458   2
   2  -3 -11 1559.21 354.417   2
   2   3 -10 4968.64 584.825   2
   2  -3 -10 5355.94 593.729   2
   2  -3  -9 644.671 181.978   2
   2   3  -9 627.215 205.567   2
   2   3  -8 17342.1 1001.24   2
   2  -3  -8 20199.2 1091.49   2
   2  -3  -7 10077.7 700.817   2
   2  -3  -7 9735.36 1212.98   4
   2  -3  -6 896.564 344.050   4
   2  -3  -5 14119.6 1515.80   4
   2  -3  -4 27828.5 2106.97   4
   2  -3  -3 19796.4 1856.21   4
   2  -3  -2 17516.9 1916.17   4
   2  -3  -2 11261.2 863.723   3
   2  -3  -1 2735.75 752.018   4
   2  -3  -1 1555.99 314.171   3
   2  -3   0 4433.62 1165.91   4
   2  -3   0 2626.18 384.252   3
   2  -3   1 23366.2 3093.59   4
  -2  -3  -1 20422.7 1153.06   4
  -2  -3  -1 15808.1 461.505   2
   2  -3   1 15543.2 897.885   3
  -2  -3  -2 25619.1 682.762   2
   2  -3   2 23326.2 1062.41   3
  -2  -3  -3 39784.0 881.513   2
   2  -3   3 40902.1 1312.79   3
  -2  -3  -4 8260.77 484.231   2
   2   3   4 7340.57 590.349   4
   2  -3   4 8187.96 582.238   3
   2  -3   5 504.907 130.996   3
  -2  -3  -5 539.733 135.851   2
  -2  -3  -6 10594.4 647.976   2
   2  -3   6 9993.24 543.237   3
  -2  -3  -7 5433.48 500.504   2
   2  -3   7 5541.95 363.051   3
  -2  -3  -8 291.714 122.213   2
  -2  -3  -8 614.842 254.164   3
  -2  -3  -9 1764.47 339.515   2
  -2  -3  -9 2366.68 485.362   3
  -2  -3 -10 13113.1 983.254   2
  -2  -3 -11 836.739 284.354   2
  -2  -3 -12 209.199 149.275   2
  -2  -3 -12 123.050 70.9387   1
  -2  -3 -13 416.076 192.978   2
  -2  -3 -14 159.512 124.635   2
  -2  -3 -15 198.823 165.159   2
   2  -4 -15 120.492 183.281   2
   2  -4 -14-19.8552 71.5200   2
   2  -4 -13 794.996 284.175   2
   2  -4 -12 2213.20 470.102   2
   2  -4 -11 43.2649 36.1131   2
   2  -4 -10-68.6182 64.8093   2
   2  -4  -9 3093.98 461.384   2
   2  -4  -8 1742.72 362.519   2
   2  -4  -8 1741.08 552.605   4
   2  -4  -7 2797.13 710.852   4
   2  -4  -6 1480.00 584.965   4
   2  -4  -5 32410.6 2541.03   4
   2  -4  -4 460.534 206.833   3
   2  -4  -4 473.058 288.664   4
   2  -4  -3 11811.8 1681.72   4
   2  -4  -3 8970.04 912.282   3
   2  -4  -2 718.880 252.577   3
   2  -4  -2 1155.30 621.968   4
   2  -4  -1 6225.44 1456.24   4
   2  -4  -1 4214.19 600.819   3
  -2  -4   0 12415.2 2694.84   4
   2  -4   0 12006.2 2229.09   4
   2  -4   0 7163.00 770.986   3
  -2  -4  -1 15754.6 1403.44   4
   2  -4   1 18480.8 3078.07   4
   2  -4   1 10797.3 883.521   3
   2  -4   2 58845.3 2103.49   3
  -2  -4  -2 64924.3 1835.87   4
   2  -4   3 114.944 41.9955   3
   2  -4   3 96.1585 518.488   4
  -2  -4  -3 100.201 50.9687   4
  -2  -4  -3 181.478 76.8062   2
   2   4   4 592.360 269.006   4
  -2  -4  -4 1117.18 180.756   2
   2  -4   4 1173.16 254.645   3
  -2  -4  -5 8018.28 505.965   2
   2  -4   5 6933.25 616.045   3
  -2  -4  -6 1975.00 279.376   2
  -2  -4  -6 2906.85 646.177   3
  -2  -4  -7 5750.69 533.399   2
  -2  -4  -7 10358.4 1298.01   3
  -2  -4  -8 4930.17 864.981   3
  -2  -4  -8 2776.73 385.280   2
  -2  -4  -9 2289.99 371.566   2
  -2  -4  -9 3763.76 719.536   3
  -2  -4 -10 237.298 243.749   3
  -2  -4 -10 74.6385 78.8875   2
  -2  -4 -11 2786.04 492.140   2
  -2  -4 -12-24.4207 58.4609   2
  -2  -4 -13 246.888 154.004   2
  -2  -4 -14 119.403 52.8116   2
  -2  -4 -15 219.243 190.739   2
   2  -5 -14 223.505 170.786   2
   2  -5 -13 720.166 309.281   2
   2  -5 -12 1118.15 339.848   2
   2  -5 -11 696.867 204.153   2
   2  -5 -10-179.738 152.687   2
   2  -5  -9 328.548 147.446   2
   2  -5  -9 325.418 105.905   4
   2  -5  -8 521.017 380.480   4
   2  -5  -8 593.211 238.209   2
   2  -5  -7 24491.7 2305.16   4
   2  -5  -6 5419.62 1127.42   4
   2  -5  -5 4153.85 975.324   4
   2  -5  -5 3008.44 616.206   3
   2  -5  -4 176.038 117.521   3
   2  -5  -4 209.906 296.142   4
   2  -5  -3 7060.60 1499.75   4
   2  -5  -3 5768.63 830.048   3
   2  -5  -2 33975.5 3580.40   4
   2  -5  -2 22504.1 1616.54   3
   2  -5  -1 5682.41 1590.76   4
   2  -5  -1 4518.19 704.976   3
  -2  -5   0 648.582 396.704   4
   2  -5   0 164.713 503.642   4
   2  -5   0 232.094 194.454   3
   2  -5   1 41.8240 89.6367   3
   2  -5   1 51.5196 574.939   4
  -2  -5  -1 108.944 203.276   4
   2  -5   2 18083.7 1368.39   3
  -2  -5  -2 23981.9 1567.94   4
  -2  -5  -3 7439.66 460.338   2
  -2  -5  -3 7928.73 686.081   4
   2  -5   3 7276.60 832.014   3
   2  -5   4-412.544 1297.86   4
  -2  -5  -4 21.8339 35.6890   2
  -2  -5  -4-19.9360 24.7660   4
   2  -5   4-77.6010 150.632   3
   2  -5   5-332.842 889.157   4
  -2  -5  -5 13.0272 21.5896   2
   2  -5   5-62.9915 111.848   3
  -2  -5  -6 233.612 91.8031   2
  -2  -5  -6 490.587 287.040   3
  -2  -5  -7 1751.31 297.599   2
  -2  -5  -7 3365.78 833.397   3
  -2  -5  -8 116.840 71.7273   2
  -2  -5  -8 181.332 61.5294   3
  -2  -5  -9 871.813 239.907   2
  -2  -5  -9 1370.41 496.924   3
  -2  -5 -10 294.159 249.726   3
  -2  -5 -10 81.4488 84.6151   2
  -2  -5 -11 39.8331 100.555   2
  -2  -5 -12 1575.32 377.607   2
  -2  -5 -13 418.163 233.422   2
  -2  -5 -14 80.0202 102.186   2
   2  -6 -13 62.5473 22.9435   2
   2  -6 -12-14.0557 90.7994   2
   2  -6 -11 819.714 286.368   2
   2  -6 -10 621.443 272.474   2
   2  -6  -9 55.0032 90.7304   2
   2  -6  -9-49.3522 128.446   4
   2  -6  -8 1597.87 383.654   2
   2  -6  -8 1609.52 641.688   4
   2  -6  -7 727.785 453.060   4
   2  -6  -6 1026.61 409.971   3
   2  -6  -6 845.582 375.097   4
   2  -6  -5 29.5959 36.4104   3
   2  -6  -5 141.213 136.351   4
   2  -6  -4 2097.64 836.430   4
   2  -6  -4 1786.41 530.541   3
   2  -6  -3 4747.51 1327.51   4
   2  -6  -3 4042.56 748.666   3
   2  -6  -2 5649.66 1741.60   4
   2  -6  -2 2655.21 628.632   3
   2  -6  -1 11542.4 2502.72   4
  -2  -6   1 13949.3 3667.01   4
   2  -6  -1 7729.70 1043.82   3
   2  -6   0 902.805 364.222   3
   2  -6   0 1495.67 877.735   4
  -2  -6   0 1978.17 1200.73   4
   2  -6   1 266.608 188.894   3
   2  -6   1 863.201 835.048   4
  -2  -6  -1 662.331 474.765   4
   2  -6   2 1820.01 486.516   3
   2  -6   2 2116.93 1243.43   4
  -2  -6  -2 2407.74 614.480   4
  -2  -6  -3 21904.4 1424.17   4
   2  -6   3 21167.5 1595.11   3
  -2  -6  -4 400.552 142.757   2
   2  -6   4 329.251 162.990   3
   2  -6   5 2939.55 1744.00   4
  -2  -6  -5 2563.54 339.758   2
   2  -6   5 2884.33 546.463   3
  -2  -6  -6 1790.03 296.661   2
   2  -6   6 2008.20 436.139   3
  -2  -6  -6 2730.96 803.665   3
  -2  -6  -7 167.854 220.234   3
  -2  -6  -7 113.185 50.4236   2
  -2  -6  -8 684.013 204.322   2
  -2  -6  -8 1156.93 548.393   3
  -2  -6  -9 47.8306 18.7105   2
  -2  -6  -9 80.6637 135.202   3
  -2  -6 -10 312.935 317.130   3
  -2  -6 -10 39.1350 34.3275   2
  -2  -6 -11 336.873 192.429   2
  -2  -6 -11 483.681 331.703   3
  -2  -6 -12 18.3887 97.5034   2
  -2  -6 -13 368.138 201.157   2
   2  -7 -12 99.0336 106.015   2
   2  -7 -11 5.29592 22.4463   2
   2  -7 -10 504.874 222.219   2
   2  -7 -10 463.665 333.538   4
   2  -7  -9 1222.98 510.560   4
   2  -7  -9 663.886 257.715   2
   2  -7  -8 803.530 486.779   4
   2  -7  -7 41.7798 360.038   4
   2  -7  -7-36.2721 118.569   3
   2  -7  -6 806.033 476.927   4
   2  -7  -6 764.533 432.758   3
   2  -7  -5 6540.92 1573.27   4
   2  -7  -5 4682.58 955.300   3
   2  -7  -4 998.711 549.690   4
   2  -7  -4 380.602 218.572   3
   2  -7  -3 61.4771 171.467   3
   2  -7  -3 1268.56 938.215   4
  -2  -7   2 85.5392 797.760   4
   2  -7  -2 33.9396 420.115   4
   2  -7  -2 89.4678 178.320   3
  -2  -7   1 1659.38 1112.72   4
   2  -7  -1 1025.46 866.297   4
   2  -7  -1 1221.11 482.810   3
   2  -7   0 910.243 376.502   3
   2  -7   0 1682.60 1163.18   4
  -2  -7   0 1389.24 731.877   4
  -2  -7  -1 12106.5 1792.92   4
   2  -7   1 11521.6 1420.55   3
   2  -7   2 2677.79 1504.19   4
   2  -7   2 1792.90 533.705   3
   2  -7   3 89.8265 90.9936   3
   2  -7   3-953.483 1521.18   4
   2  -7   4 41.2495 52.9267   3
  -2  -7  -4 127.147 82.6371   2
   2  -7   5 503.009 254.345   3
  -2  -7  -5 374.700 137.983   2
   2  -7   6 729.334 717.980   4
  -2  -7  -6 527.619 167.657   2
  -2  -7  -6 1472.36 692.995   3
   2  -7   6 560.036 272.659   3
   2  -7   7 148.538 845.475   4
  -2  -7  -7 734.161 190.449   2
  -2  -7  -8-101.045 71.1450   2
  -2  -7  -8-69.0528 110.744   3
   2  -7   9-540.811 1256.21   4
  -2  -7  -9 910.244 503.071   3
  -2  -7  -9 249.942 146.345   2
  -2  -7 -10 552.337 216.888   2
  -2  -7 -10 990.288 545.165   3
  -2  -7 -11 124.086 97.5033   2
  -2  -7 -11 316.069 419.378   3
  -2  -7 -12-18.2523 69.1371   2
   2  -8 -11-12.6029 87.0048   2
   2  -8 -10 241.181 213.053   2
   2  -8  -9 2124.99 518.417   2
   2  -8  -9 2911.57 953.626   4
   2  -8  -8 243.753 283.905   4
   2  -8  -7 322.438 250.360   3
   2  -8  -7 903.549 596.149   4
   2  -8  -6 1636.64 642.391   3
   2  -8  -6 996.035 660.497   4
   2  -8  -5 1170.81 534.789   3
   2  -8  -5 900.427 582.967   4
  -2  -8   4-294.245 466.666   4
   2  -8  -4-531.108 443.734   4
   2  -8  -4 233.775 234.186   3
  -2  -8   3 4643.09 2451.05   4
   2  -8  -3 2345.36 733.632   3
   2  -8  -3 2961.91 1199.97   4
   2  -8  -2 356.812 295.806   3
  -2  -8   2-178.320 476.983   4
   2  -8  -2 492.785 790.626   4
   2  -8  -1 1866.33 1311.36   4
   2  -8  -1 1187.39 494.520   3
  -2  -8   1 1140.89 735.341   4
   2  -8   0 3018.91 1540.51   4
   2  -8   0 1974.66 643.799   3
   2  -8   1 127.813 183.605   3
   2  -8   1 1183.94 907.202   4
   2  -8   2 160.612 74.4903   3
   2  -8   2 723.977 912.036   4
   2  -8   3 132.866 144.139   3
   2  -8   3 511.625 1184.68   4
   2  -8   4 89.2695 177.220   3
   2  -8   4-340.867 761.405   4
  -2  -8  -4 195.001 111.388   2
   2  -8   5 2057.92 576.199   3
  -2  -8  -5 1766.55 312.970   2
  -2  -8  -5 2561.72 912.264   3
  -2  -8  -6-406.976 452.899   3
   2  -8   6 468.476 804.930   4
  -2  -8  -6 10.1123 23.4114   2
  -2  -8  -7 25.7793 218.571   3
  -2  -8  -7-3.87773 44.4874   2
  -2  -8  -8-531.828 432.930   3
  -2  -8  -8 26.0777 43.4163   2
  -2  -8  -9 248.442 229.892   3
  -2  -8  -9-14.4847 40.3139   2
  -2  -8 -10 367.614 329.999   3
   2  -8  10-62.6728 929.246   4
  -2  -8 -10 150.997 96.7093   2
  -2  -8 -11 188.034 138.300   2
  -2  -8 -11 761.992 542.469   3
   2  -9  -9 209.189 181.701   2
   2  -9  -8 305.949 233.688   2
   2  -9  -7 244.921 286.679   3
  -2  -9   7-224.027 835.704   4
   2  -9  -6-47.2464 62.3644   3
  -2  -9   6 1214.40 1554.67   4
   2  -9  -6 81.9467 282.480   4
  -2  -9   5 694.669 1186.38   4
   2  -9  -5 254.166 296.455   3
   2  -9  -5-39.7710 369.618   4
   2  -9  -4 236.271 228.396   4
   2  -9  -4 139.153 230.297   3
   2  -9  -3 83.6519 433.564   4
   2  -9  -3 9.87030 111.614   3
   2  -9  -2 27.5152 96.6667   3
   2  -9  -2-7.60920 300.509   4
   2  -9  -1 2097.85 706.812   3
   2  -9  -1 2690.02 1586.21   4
   2  -9   0 2248.21 1424.21   4
   2  -9   0 1342.59 590.023   3
   2  -9   1 797.361 1109.44   4
   2  -9   1 945.593 494.451   3
   2  -9   2 29.3893 52.7003   3
   2  -9   2-478.620 725.160   4
   2  -9   3-25.3138 74.3320   3
   2  -9   3-244.810 745.398   4
   2  -9   4 8.35052 63.3920   3
   2  -9   4-118.699 951.548   4
  -2  -9  -4 53.5876 69.2708   2
  -2  -9  -5 366.440 305.659   3
   2  -9   5 77.5211 124.866   3
   2  -9   5 77.0343 1040.72   4
  -2  -9  -5 196.559 123.161   2
  -2  -9  -6 390.415 346.035   3
  -2  -9  -6 128.732 98.5000   2
  -2  -9  -7 775.417 566.110   3
   2  -9   7 725.364 1367.10   4
  -2  -9  -7 477.779 178.235   2
  -2  -9  -8-16.7730 57.9598   2
  -2  -9  -8 407.909 351.924   3
  -2  -9  -9 975.448 601.829   3
  -2  -9  -9 386.916 171.000   2
  -2  -9 -10 461.480 447.565   3
  -2  -9 -10 82.8451 71.8260   2
   2 -10  -6-145.584 183.667   3
   2 -10  -5 397.932 316.021   3
   2 -10  -4 167.953 223.676   3
   2 -10  -4-358.536 359.412   4
   2 -10  -3 232.670 367.615   3
   2 -10  -3 228.796 554.680   4
   2 -10  -2 238.170 604.379   4
   2 -10  -2 146.483 208.463   3
   2 -10  -1 884.566 536.446   3
   2 -10  -1 1129.61 1198.69   4
   2 -10   0 307.378 494.822   4
   2 -10   0 235.051 299.157   3
   2 -10   1 1112.45 1064.26   4
   2 -10   1 768.350 441.274   3
   2 -10   2 704.984 983.204   4
   2 -10   2 38.0069 214.718   3
   2 -10   3 101.163 213.511   3
   2 -10   3-720.768 1135.20   4
  -2 -10  -3-159.945 282.560   3
   2 -10   4 124.486 149.540   3
   2 -10   4-291.460 600.727   4
  -2 -10  -4 417.634 444.569   3
  -2 -10  -5-85.3897 333.877   3
   2 -10   5 424.813 866.584   4
  -2 -10  -6 8.16365 184.274   3
   2 -10   6-371.481 232.311   4
  -2 -10  -7 280.554 415.198   3
   2 -11  -1 472.997 444.129   3
   2 -11   0 336.586 373.615   3
   2 -11   0 1016.56 949.875   4
   2 -11   1 147.780 241.143   3
   2 -11   1 2488.47 1853.46   4
   2 -11   2 484.509 432.645   3
   2 -11   2 65.1721 925.247   4
   2 -11   3 131.315 593.373   4
   2 -11   3-64.9944 51.2339   3
   3   0 -16-70.5455 123.986   2
   3   0 -15-159.920 159.602   2
   3   0 -14-15.1490 49.2919   2
   3   0 -13 859.882 263.970   2
   3   0 -13 202.913 297.010   5
   3   0 -12 48.4646 29.1843   2
   3   0 -11 3873.21 527.765   2
   3   0 -10 83.3342 75.7649   2
   3   0  -9 7511.22 607.986   2
   3   0  -8 28.9807 47.4679   2
   3   0  -7 41465.4 1274.62   2
   3   0  -6-11.3649 57.9226   2
   3   0  -5 66487.5 1291.37   2
   3   0  -4 36.5693 33.8780   2
   3   0  -4-72.6772 29.7369   4
   3   0  -3 36101.3 1772.12   4
   3   0  -2 60.7023 116.662   4
   3   0  -1 52167.1 2033.55   4
   3   0   0-19.0987 33.4602   4
   3   0   1 567.764 241.956   4
   3   0   2 59.4407 89.0499   4
   3   0   3 6185.58 1269.54   4
  -3   0  -4 102.399 189.800   2
  -3   0  -5 10443.4 548.212   1
  -3   0  -5 14070.5 988.745   2
  -3   0  -6 7.90496 41.7078   2
  -3   0  -6-5.15204 12.8787   1
  -3   0  -7 10712.3 709.153   1
  -3   0  -7 8021.24 764.472   2
  -3   0  -8-107.397 130.919   1
  -3   0  -8 52.9404 66.2606   2
  -3   0  -9 8979.01 855.627   2
  -3   0  -9 12212.5 763.424   1
  -3   0 -10 41.8272 53.7850   1
  -3   0 -10-2.65526 45.2659   2
  -3   0 -11 269.327 175.138   2
  -3   0 -11 395.237 153.078   1
  -3   0 -12 59.7609 126.539   2
  -3   0 -12 121.758 89.6391   1
  -3   0 -13 1394.88 359.543   2
  -3   0 -13 2165.06 389.340   1
  -3   0 -14 125.913 145.877   1
  -3   0 -14-63.7848 48.1100   2
  -3   0 -15 369.782 231.430   2
   3   1 -17 90.4907 120.598   2
   3   1 -16 326.630 184.661   2
   3  -1 -16 225.571 149.898   2
   3  -1 -15 69.1651 135.582   2
   3   1 -15 50.4040 75.4878   2
   3  -1 -14 515.872 258.226   2
   3   1 -14-70.7906 182.613   5
   3   1 -14 458.140 191.002   2
   3   1 -13 436.480 182.642   2
   3  -1 -13 334.683 159.130   2
   3  -1 -12 385.176 187.839   2
   3   1 -12 218.120 122.754   2
   3  -1 -11 1847.08 356.318   2
   3   1 -11 1606.31 315.611   2
   3  -1 -10 6046.07 620.288   2
   3   1 -10 5681.50 581.470   2
   3   1  -9 10641.9 755.551   2
   3  -1  -9 10865.8 785.079   2
   3   1  -8 1396.14 253.844   2
   3  -1  -8 1356.65 247.003   2
   3   1  -7 4660.15 427.204   2
   3  -1  -7 4629.68 429.065   2
   3   1  -6 14881.4 675.159   2
   3  -1  -6 15691.6 746.622   2
   3  -1  -6 16741.1 1534.01   4
   3  -1  -5 12575.6 1224.19   4
   3   1  -5 10729.2 493.336   2
   3  -1  -4 9118.25 1026.26   4
   3   1  -4 8146.87 378.256   2
   3  -1  -3 17874.8 1456.40   4
   3   1  -3 16504.5 434.510   2
  -3   1   3 16990.2 437.719   1
  -3   1   2 16434.4 474.759   1
   3  -1  -2 16090.0 1397.57   4
   3   1  -2 15539.7 319.373   2
   3   1  -1 28090.8 1188.44   4
  -3   1   1 28565.9 698.705   1
   3  -1  -1 28296.0 1886.21   4
  -3  -1   0 48376.0 1933.94   4
   3   1   0 47205.1 1528.80   4
   3  -1   0 51073.3 2770.55   4
   3   1   1 23.2402 15.4795   2
   3   1   1 82.9895 71.2477   4
   3  -1   1 59.1123 275.002   4
  -3  -1  -1 28.3987 129.325   4
  -3   1  -1 145.690 65.6655   1
   3   1   2 416.001 144.655   4
   3  -1   2 831.922 498.475   4
  -3  -1  -2 1139.23 226.796   2
  -3   1  -2 735.867 155.615   1
  -3  -1  -3 9612.75 645.088   2
  -3   1  -3 8954.26 528.983   1
  -3   1  -4 25905.3 910.707   1
  -3  -1  -4 27203.7 1098.99   2
  -3   1  -4 24810.7 652.056   3
  -3  -1  -5 38297.8 1343.26   2
  -3   1  -5 43615.6 1216.98   1
  -3   1  -6 2489.16 317.836   1
  -3  -1  -6 2193.15 349.242   2
  -3  -1  -6 2650.76 356.525   3
  -3   1  -7 9185.68 622.814   1
  -3  -1  -7 9823.16 597.147   3
  -3   1  -8 10129.9 682.969   1
  -3  -1  -8 8151.95 722.141   2
  -3   1  -8 11253.5 1050.69   2
  -3  -1  -8 9175.02 562.833   1
  -3  -1  -9 1713.59 342.063   2
  -3   1  -9 2305.62 509.476   2
  -3  -1  -9 2316.93 314.607   1
  -3   1  -9 2382.77 342.766   1
  -3  -1 -10 666.886 206.004   1
  -3   1 -10 557.421 273.510   2
  -3   1 -10 517.249 175.713   1
  -3  -1 -10 321.491 158.044   2
  -3   1 -11 3553.11 479.164   1
  -3   1 -11 2773.32 562.357   2
  -3  -1 -11 3901.30 500.750   1
  -3  -1 -11 2440.67 457.460   2
  -3   1 -12 1200.47 279.214   1
  -3  -1 -12 1302.74 285.250   1
  -3  -1 -12 858.461 270.356   2
  -3   1 -12 906.677 333.027   2
  -3  -1 -13 544.024 190.660   1
  -3   1 -13 517.941 266.329   2
  -3  -1 -13 212.349 107.409   2
  -3  -1 -14-1.63404 46.9482   2
  -3  -1 -15-6.97067 93.0788   2
   3  -2 -16-44.6169 65.2483   2
   3   2 -15 270.271 175.015   2
   3  -2 -15 382.214 229.439   2
   3   2 -14 166.398 131.971   2
   3  -2 -14-86.1367 131.501   2
   3   2 -13 2113.92 380.010   2
   3  -2 -13 2641.42 487.054   2
   3  -2 -12 1110.57 310.595   2
   3   2 -12 785.617 222.642   2
   3   2 -11 9.47203 378.489   5
   3  -2 -11 276.639 147.615   2
   3   2 -11 262.248 115.766   2
   3  -2 -10 85.2599 66.2306   2
   3   2 -10-12.3516 25.6689   2
   3   2  -9 1888.33 291.737   2
   3  -2  -9 2140.15 338.236   2
   3  -2  -8 4712.85 494.589   2
   3   2  -8 3660.56 391.111   2
   3  -2  -7 178.704 105.718   2
   3  -2  -7 36.7395 84.3186   4
   3   2  -7 122.499 57.2469   2
   3  -2  -6 454.097 266.065   4
   3   2  -6 52.7053 33.4105   2
   3   2  -5 187.450 323.245   5
   3  -2  -5 591.248 323.488   4
   3   2  -5 473.698 105.170   2
   3   2  -4 28018.9 701.617   2
   3  -2  -4 25434.3 423.876   1
   3  -2  -3 17330.4 1719.47   4
   3   2  -2 5778.24 1822.94   5
   3  -2  -2 14716.4 1604.76   4
   3  -2  -1 631.121 415.531   4
  -3  -2   0 8919.37 596.448   4
   3  -2   0 10272.9 1455.64   4
  -3   2   0 9515.17 464.014   1
  -3   2  -1 36758.4 1012.85   1
   3  -2   1 37000.0 2971.30   4
  -3   2  -2 3603.96 331.145   1
  -3  -2  -2 4006.38 309.310   2
  -3  -2  -3 18185.6 753.267   2
   3  -2   3 15455.5 2691.97   4
  -3   2  -3 18010.9 768.189   1
  -3  -2  -4 555.264 144.626   2
  -3   2  -4 682.993 159.852   1
  -3   2  -5 25460.8 1009.09   1
  -3  -2  -5 24304.7 1016.98   2
  -3   2  -6 2497.60 332.105   1
  -3  -2  -6 2126.93 319.668   2
  -3   2  -7 4750.02 478.652   1
  -3  -2  -7 5867.26 720.185   3
  -3   2  -8 1867.05 305.742   1
  -3  -2  -8 1408.74 281.468   2
  -3  -2  -8 2258.79 403.374   3
  -3  -2  -9 1099.31 272.113   2
  -3   2  -9 1387.28 269.858   1
  -3  -2 -10 2768.53 340.009   1
  -3  -2 -10 2197.32 412.608   2
  -3  -2 -11 365.436 122.309   1
  -3  -2 -11 358.502 166.153   2
  -3  -2 -12 245.645 133.556   1
  -3  -2 -12 79.4022 91.9660   2
  -3  -2 -13 804.281 225.467   1
  -3  -2 -13 533.950 209.412   2
  -3  -2 -14 88.9441 87.9676   2
  -3  -2 -15 787.568 295.705   2
   3  -3 -15 1073.88 376.668   2
   3  -3 -14 234.516 155.044   2
   3   3 -13 505.881 214.634   2
   3  -3 -13 569.478 240.321   2
   3  -3 -12 1142.52 318.568   2
   3   3 -12 894.124 263.780   2
   3   3 -11 1967.52 353.576   2
   3  -3 -11 2339.65 431.434   2
   3  -3 -10 342.598 147.379   2
   3   3 -10 435.003 165.792   2
   3   3 -10 481.168 620.511   5
   3   3  -9 403.774 610.664   5
   3   3  -9 140.823 122.998   2
   3  -3  -9-100.048 111.935   2
   3   3  -8 1434.93 253.839   2
   3  -3  -8 1978.07 354.193   2
   3  -3  -8 2141.60 651.236   4
   3   3  -7 294.450 539.189   5
   3  -3  -7 1230.16 426.519   4
   3  -3  -6 4935.01 980.276   4
   3  -3  -5 6612.11 1202.27   4
   3  -3  -4-73.1997 279.902   4
   3  -3  -3 55368.3 3391.45   4
  -3  -3   3 43478.0 588.765   2
   3  -3  -2 12652.7 1741.45   4
   3  -3  -1 116021. 5678.24   4
  -3  -3   0 24394.6 472.690   2
  -3  -3   0 24002.0 818.483   4
  -3  -3  -1 51.0064 29.9599   2
   3  -3   1 548.345 598.109   4
  -3  -3  -2 17309.6 586.880   2
   3  -3   2 22205.4 3122.30   4
   3  -3   3 37412.1 4511.03   4
  -3  -3  -3 28797.9 852.466   2
  -3  -3  -4 62.3357 46.9198   2
   3  -3   4-343.986 403.401   4
   3   3   5 860.461 162.504   4
  -3  -3  -5 1030.87 200.354   2
  -3  -3  -6 2074.64 308.239   2
  -3  -3  -7 131.137 103.157   2
  -3  -3  -7 208.630 203.254   3
  -3  -3  -8 738.228 218.000   2
  -3  -3  -8 955.524 342.153   3
  -3  -3  -9 41.5067 46.5494   2
  -3  -3  -9 214.170 133.871   3
  -3  -3 -10 153.596 71.6263   2
  -3  -3 -11 188.830 128.220   2
  -3  -3 -12 1576.66 294.500   1
  -3  -3 -12 1106.09 308.219   2
  -3  -3 -13 573.752 193.527   1
  -3  -3 -13 357.447 165.902   2
  -3  -3 -14 57.2377 77.8327   2
  -3  -3 -15-34.5079 96.2156   2
   3  -4 -15 130.956 167.744   2
   3  -4 -14 400.412 198.623   2
   3  -4 -13 264.508 98.6734   2
   3  -4 -12 2734.50 521.532   2
   3  -4 -11 418.394 181.241   2
   3  -4 -10 162.777 128.213   2
   3  -4  -9 2796.90 464.397   2
   3  -4  -9 2854.03 814.878   4
   3  -4  -8 1509.24 343.699   2
   3  -4  -8 1411.83 540.360   4
   3  -4  -7 4959.07 1045.07   4
   3  -4  -6 4484.84 1047.79   4
   3  -4  -5 6714.35 1272.89   4
   3  -4  -4 5414.78 1139.62   4
   3  -4  -3 889.564 514.875   4
  -3  -4   2 19409.3 892.004   2
   3  -4  -2 13454.2 2156.81   4
   3  -4  -1 17.3017 146.435   4
  -3  -4   0 3914.82 216.095   2
   3  -4   0 3764.63 515.067   3
  -3  -4  -1 9213.14 701.981   4
  -3  -4  -1 8137.55 356.767   2
   3  -4   1 8176.22 739.236   3
  -3  -4  -2 11514.1 471.599   2
   3  -4   2 11902.0 856.083   3
  -3  -4  -3-18.7200 47.6654   2
   3  -4   3 78.9735 99.6372   3
   3  -4   4 4802.07 1996.32   4
  -3  -4  -4 4518.94 377.686   2
   3  -4   4 4211.94 453.661   3
   3  -4   5 293.661 115.325   3
  -3  -4  -5 287.434 108.107   2
   3  -4   5-106.182 610.945   4
  -3  -4  -6 31.6716 48.2077   2
   3  -4   6 24.0672 35.4922   3
  -3  -4  -7 7765.55 618.764   2
  -3  -4  -7 13797.2 1506.56   3
  -3  -4  -8 843.948 368.638   3
  -3  -4  -8 434.243 165.856   2
  -3  -4  -9 179.557 107.818   2
  -3  -4  -9 301.125 250.961   3
  -3  -4 -10 121.095 71.4925   2
  -3  -4 -11 232.402 143.794   2
  -3  -4 -12 1077.09 308.126   2
  -3  -4 -13 20.9796 48.4856   2
  -3  -4 -14 190.612 152.127   2
   3  -5 -14 230.575 220.304   2
   3  -5 -13 183.836 160.463   2
   3  -5 -12-116.605 151.076   2
   3  -5 -11 14.5543 54.1337   2
   3  -5 -10 58.5290 82.0020   2
   3  -5  -9 730.999 428.612   4
   3  -5  -9 803.189 301.446   2
   3  -5  -8 7790.43 1405.07   4
   3  -5  -7 2081.97 768.007   4
   3  -5  -6 1913.17 742.409   4
   3  -5  -5 783.628 421.894   4
   3  -5  -4 12149.4 1918.35   4
   3  -5  -3 6034.82 1492.37   4
   3  -5  -2 5591.91 1584.67   4
   3  -5  -2 2603.11 520.127   3
   3  -5  -1 246.018 163.459   3
   3  -5  -1-10.9617 362.571   4
   3  -5   0 5926.01 1749.71   4
  -3  -5   0 6329.64 1628.48   4
   3  -5   0 3473.56 567.779   3
  -3  -5  -1 881.601 281.226   4
   3  -5   1 600.243 243.633   3
  -3  -5  -1 611.469 111.471   2
  -3  -5  -2 19781.8 617.441   4
  -3  -5  -2 21974.7 731.097   2
   3  -5   2 23501.4 1392.58   3
   3  -5   3 1215.56 295.667   3
  -3  -5  -3 1234.26 179.594   2
  -3  -5  -4 2165.10 255.287   2
   3  -5   4 2426.37 405.232   3
   3  -5   5 1143.79 619.876   4
  -3  -5  -5 994.284 191.729   2
   3  -5   5 1017.08 256.210   3
   3  -5   6 497.121 173.894   3
  -3  -5  -6 419.492 137.660   2
   3  -5   6 262.093 763.491   4
  -3  -5  -7 1690.60 283.024   2
  -3  -5  -7 2785.43 747.147   3
  -3  -5  -8 1362.82 585.412   3
  -3  -5  -8 563.721 180.815   2
  -3  -5  -9 1028.49 261.583   2
  -3  -5  -9 2094.28 677.402   3
  -3  -5 -10 388.264 174.267   2
  -3  -5 -11 1987.62 409.016   2
  -3  -5 -12 36.9536 67.5668   2
  -3  -5 -13 110.980 136.509   2
  -3  -5 -14 45.9532 114.118   2
   3  -6 -13 349.778 230.474   2
   3  -6 -12 48.6682 32.9570   2
   3  -6 -11 1422.15 418.191   2
   3  -6 -10 301.118 190.913   2
   3  -6 -10 41.3705 206.621   4
   3  -6  -9 545.375 394.425   4
   3  -6  -9 529.829 246.230   2
   3  -6  -8 7376.63 1507.92   4
   3  -6  -7 6880.47 1529.18   4
   3  -6  -6 358.331 184.065   4
   3  -6  -5 11.2902 260.345   4
   3  -6  -4 6207.76 1659.27   4
   3  -6  -3 738.269 321.365   3
   3  -6  -3 2373.87 1155.53   4
   3  -6  -2 742.313 316.932   3
   3  -6  -2 1243.29 683.654   4
   3  -6  -1-64.9682 100.082   3
  -3  -6   1-331.442 730.625   4
   3  -6  -1-485.992 513.518   4
   3  -6   0 574.850 285.381   3
  -3  -6   0 395.154 148.039   4
   3  -6   0 534.280 838.193   4
   3  -6   1 22.6032 60.7100   3
   3  -6   1 87.6111 330.812   4
   3  -6   2 1612.63 425.213   3
   3  -6   2 2712.57 1446.13   4
  -3  -6  -2 1431.74 197.992   2
  -3  -6  -3 10186.0 571.418   2
   3  -6   3 11207.1 1067.16   3
   3  -6   4 727.728 254.796   3
  -3  -6  -4 520.335 129.068   2
   3  -6   4 197.365 968.254   4
  -3  -6  -5 222.959 79.3870   2
   3  -6   5 265.184 166.888   3
   3  -6   6 1963.09 1591.39   4
  -3  -6  -6 2062.05 309.480   2
   3  -6   7 608.446 783.235   4
  -3  -6  -7 17.3479 16.7207   2
  -3  -6  -7 102.254 142.127   3
  -3  -6  -8 244.695 342.858   3
  -3  -6  -8 12.1250 60.7695   2
  -3  -6  -9 1136.28 498.226   3
  -3  -6  -9 500.702 182.339   2
  -3  -6 -10 1689.08 686.120   3
  -3  -6 -10 925.939 266.160   2
  -3  -6 -11 120.057 129.623   2
  -3  -6 -12 768.672 268.349   2
  -3  -6 -13-50.7144 45.7058   2
   3  -7 -12 247.140 169.382   2
   3  -7 -11 45.8353 89.7808   2
   3  -7 -10 174.181 186.210   2
   3  -7 -10-36.0059 38.1261   4
   3  -7  -9 274.845 394.608   4
   3  -7  -9 789.506 314.839   2
   3  -7  -8 143.419 361.653   4
   3  -7  -7 1640.91 839.320   4
   3  -7  -6 6012.81 1579.30   4
   3  -7  -5 2934.17 1091.84   4
   3  -7  -4-24.8100 210.860   3
   3  -7  -4-3.57887 260.466   4
   3  -7  -3 664.514 304.185   3
   3  -7  -3 584.477 457.441   4
   3  -7  -2-44.3931 84.9789   3
  -3  -7   2 595.829 575.658   4
   3  -7  -2 7.08019 337.292   4
   3  -7  -1 399.486 209.910   3
   3  -7  -1 286.385 491.826   4
   3  -7   0 6237.71 2187.57   4
   3  -7   0 3906.73 789.342   3
   3  -7   1 7281.71 2503.30   4
   3  -7   1 4202.17 781.993   3
   3  -7   2 153.837 111.810   3
   3  -7   2 184.785 326.026   4
  -3  -7  -2 306.706 111.990   2
   3  -7   3 406.411 232.496   3
   3  -7   3 735.354 1092.92   4
  -3  -7  -3 139.801 94.6076   2
   3  -7   4 880.119 325.348   3
   3  -7   4 1426.98 1217.51   4
  -3  -7  -4 784.502 182.116   2
   3  -7   5 976.296 340.138   3
   3  -7   5-149.601 958.136   4
  -3  -7  -5 512.778 138.007   2
   3  -7   6 462.305 710.603   4
  -3  -7  -6 67.4037 46.4456   2
   3  -7   7 931.228 1590.52   4
  -3  -7  -7 25.0526 41.9764   2
  -3  -7  -7 224.596 269.564   3
   3  -7   8-78.4351 1154.73   4
  -3  -7  -8 1392.45 301.804   2
   3  -7   9-79.7119 1087.18   4
  -3  -7  -9 98.6387 85.7827   2
  -3  -7  -9 517.621 447.295   3
  -3  -7 -10 350.906 323.706   3
  -3  -7 -10 151.243 115.831   2
   3  -7  10 748.333 1101.66   4
  -3  -7 -11 130.011 127.698   2
   3  -7  11 2087.16 1477.45   4
  -3  -7 -12-13.4883 5.17354   2
   3  -8 -10 1195.59 408.896   2
   3  -8 -10 1198.69 644.635   4
   3  -8  -9 426.546 378.346   4
   3  -8  -9 294.034 236.598   2
   3  -8  -8 147.606 294.787   4
   3  -8  -7 162.947 222.865   4
   3  -8  -6 388.895 620.887   4
   3  -8  -5-88.7692 337.606   4
   3  -8  -4 642.206 388.506   3
   3  -8  -4 1530.88 956.148   4
   3  -8  -3-82.0240 494.924   4
   3  -8  -3 114.483 269.105   3
   3  -8  -2 1399.87 520.413   3
   3  -8  -2 3052.39 1560.06   4
   3  -8  -1 163.873 157.920   3
   3  -8  -1 663.120 816.085   4
   3  -8   0 1111.19 484.075   3
   3  -8   0 1940.17 1452.26   4
   3  -8   1 1288.12 489.246   3
   3  -8   1 2699.69 1442.02   4
   3  -8   2 58.9757 92.1720   3
   3  -8   2 1185.52 1242.73   4
   3  -8   3 297.590 257.886   3
   3  -8   3-217.500 685.076   4
   3  -8   4 6834.72 2906.11   4
   3  -8   4 3921.27 765.129   3
   3  -8   5 1305.12 1475.84   4
   3  -8   6 846.058 1217.59   4
  -3  -8  -6 222.217 96.9323   2
  -3  -8  -6 988.245 680.488   3
  -3  -8  -7 512.667 493.611   3
   3  -8   7 329.666 464.471   4
  -3  -8  -7-49.4801 72.9612   2
  -3  -8  -8 528.902 552.012   3
   3  -8   8 618.538 1267.24   4
  -3  -8  -8 64.0903 74.9171   2
   3  -8   9 940.134 1722.90   4
  -3  -8  -9 246.220 128.972   2
  -3  -8  -9 828.220 552.520   3
  -3  -8 -10 555.660 496.260   3
  -3  -8 -10 252.201 145.100   2
  -3  -8 -11-9.52361 66.8100   2
   3  -9  -8 95.4973 272.113   4
   3  -9  -7 282.444 344.262   4
   3  -9  -6 375.013 463.348   4
   3  -9  -5 1391.94 960.258   4
   3  -9  -4 1039.96 543.630   3
   3  -9  -4 1187.98 940.057   4
   3  -9  -3-104.665 41.3455   3
   3  -9  -3 41.3758 279.550   4
   3  -9  -2-49.6216 106.270   3
   3  -9  -2 628.046 1022.91   4
   3  -9  -1 348.368 261.528   3
   3  -9  -1 1151.86 1017.26   4
   3  -9   0 712.640 389.908   3
   3  -9   0 1904.29 1876.87   4
   3  -9   1 103.422 198.277   3
   3  -9   1 211.095 886.136   4
   3  -9   2 156.818 212.219   3
   3  -9   2 1309.80 1530.03   4
   3  -9   3 161.830 152.747   3
   3  -9   3-43.1149 472.067   4
   3  -9   4 240.487 238.619   3
   3  -9   4 175.743 1108.34   4
   3  -9   5 89.2409 846.197   4
   3  -9   6 52.6704 752.564   4
  -3  -9  -6 324.634 390.521   3
  -3  -9  -7 104.755 194.576   3
   3  -9   7-482.457 987.121   4
  -3  -9  -8 33.6966 329.705   3
   3  -9   8 1735.80 1741.05   4
  -3  -9  -9 399.178 511.052   3
  -3  -9 -10 520.630 546.471   3
   3 -10  -6 266.205 557.814   4
   3 -10  -5-110.038 492.436   4
   3 -10  -4 1273.68 608.950   3
   3 -10  -4 1007.25 893.601   4
   3 -10  -3 278.687 292.450   3
   3 -10  -3-127.032 98.5963   4
   3 -10  -2 608.098 439.969   3
   3 -10  -2 354.573 571.015   4
   3 -10  -1 339.326 334.393   3
   3 -10  -1-136.594 94.4566   4
   3 -10   0 349.422 269.817   3
   3 -10   0 1425.96 1581.91   4
   3 -10   1 200.796 216.143   3
   3 -10   1 1371.67 1608.76   4
   3 -10   2 396.764 325.682   3
   3 -10   2-877.813 1005.28   4
   3 -10   3 598.597 872.004   4
   3 -10   3 259.935 264.354   3
   3 -10   4 221.538 612.075   4
   3 -10   5-282.509 597.925   4
  -3 -10  -5 186.477 252.881   3
  -3 -10  -6 567.687 709.136   3
   3 -11  -3 73.3555 376.498   4
   3 -11  -2 456.604 778.803   4
   3 -11  -1 37.7137 607.930   4
   3 -11   0 332.417 611.939   4
   3 -11   1-120.568 67.5028   3
   3 -11   2 87.4184 186.125   3
   4   0 -16 241.359 163.598   2
   4   0 -15 72.0033 70.1698   2
   4   0 -14 2983.45 511.262   2
   4   0 -13-57.5457 77.0937   2
   4   0 -12 2805.88 473.507   2
   4   0 -11-19.7773 68.0429   2
   4   0 -10-129.160 104.683   2
   4   0  -9 24.2919 29.2145   2
   4   0  -8 180.816 75.6735   2
   4   0  -7-53.7601 55.6084   2
  -4   0   6 7892.14 286.172   1
   4   0  -6 4610.29 363.691   2
   4   0  -5 74.6304 74.9840   2
   4   0  -4 14608.3 1329.38   4
   4   0  -3-132.153 129.028   4
   4   0  -2 140.989 69.4985   4
   4   0  -1 60.6818 79.9994   4
   4   0   0 10705.6 1078.15   4
   4   0   1 64.9175 119.236   4
   4   0   2 21874.9 1646.14   4
   4   0   3 80.7473 149.807   4
   4   0   4 425.751 324.631   4
  -4   0  -4 357.049 89.6044   1
  -4   0  -5-47.0890 57.9681   1
   4   0   5 221.768 354.153   4
  -4   0  -6 7787.40 572.707   1
  -4   0  -7 185.213 198.928   2
  -4   0  -7 19.0977 42.3661   1
  -4   0  -8 2488.08 496.157   2
  -4   0  -8 6671.43 978.815   1
  -4   0  -9 125.276 186.199   2
  -4   0  -9-48.5497 66.4264   1
  -4   0 -10 1689.73 331.986   1
  -4   0 -10 1043.02 350.747   2
  -4   0 -11 23.6430 51.4727   1
  -4   0 -11 86.8154 164.641   2
  -4   0 -12 94.5703 40.7251   1
  -4   0 -12 15.4265 72.5342   2
  -4   0 -13-4.01100 37.4787   2
  -4   0 -13 4.11017 73.2345   1
  -4   0 -14 648.531 306.967   2
  -4   0 -14 438.197 209.791   1
   4  -1 -16 48.0985 104.205   2
   4  -1 -15 123.747 152.213   2
   4  -1 -14 378.500 228.593   2
   4   1 -14-435.207 739.319   5
   4   1 -14 308.075 152.887   2
   4  -1 -13 1797.33 406.358   2
   4   1 -13 1737.04 367.925   2
   4  -1 -12 1023.69 267.733   2
   4   1 -12 866.107 244.430   2
   4  -1 -11 993.386 263.791   2
   4   1 -11 937.420 230.120   2
   4  -1 -10 3740.86 487.310   2
   4   1 -10 3228.21 431.447   2
   4   1  -9 5130.85 510.638   2
   4  -1  -9 4922.44 522.419   2
   4   1  -8 478.223 144.389   2
   4  -1  -8 390.878 117.272   2
   4   1  -7 695.091 150.524   2
   4  -1  -7 665.698 159.047   2
   4   1  -6 599.559 129.544   2
   4  -1  -6 714.678 173.418   2
   4  -1  -6 727.814 257.293   4
   4   1  -5 192.637 64.0104   2
   4  -1  -5 310.742 226.166   4
   4   1  -4-36.3154 36.1672   2
  -4   1   4 17.7370 33.3699   1
   4  -1  -3 22214.3 1789.24   4
  -4   1   3 22240.9 632.320   1
   4   1  -3 19603.6 480.003   2
   4  -1  -2 39624.3 2316.84   4
   4   1  -2 41443.7 1820.08   4
  -4   1   2 45974.0 1005.76   1
   4  -1  -1 14359.4 1482.92   4
   4   1  -1 12961.4 958.909   4
   4   1  -1 12614.9 460.824   2
   4  -1   0 61432.1 3251.24   4
   4   1   0 60178.4 2042.23   4
   4   1   0 62176.1 1064.79   2
   4  -1   1 56157.0 3192.33   4
   4   1   1 54227.6 1882.95   4
   4  -1   2 7927.96 1222.22   4
   4   1   2 7933.14 751.762   4
  -4   1  -3 188.735 82.2567   1
   4  -1   3 276.966 266.458   4
   4   1   3-2.88996 68.0291   4
   4  -1   4 14280.4 2040.91   5
   4  -1   4 17788.7 2312.85   4
   4   1   4 13315.6 1217.89   4
  -4  -1  -4 30686.3 1501.82   2
  -4   1  -4 32495.2 1317.64   1
  -4   1  -4 22816.6 817.530   3
   4   1   5 4554.13 941.829   4
   4  -1   5 4649.18 1513.34   4
  -4  -1  -5 8608.42 756.662   2
  -4   1  -5 8203.44 598.342   1
  -4   1  -5 7802.26 391.905   3
  -4   1  -6 3937.96 426.292   1
  -4  -1  -6 3496.76 491.943   2
  -4  -1  -7-21.9847 37.4864   3
  -4  -1  -7-37.3218 17.9536   2
  -4   1  -8 41.4041 104.902   1
  -4  -1  -8-13.1210 80.9457   2
  -4  -1  -8 38.8841 25.6980   1
  -4   1  -9 2246.83 361.474   1
  -4  -1  -9 1693.27 372.888   2
  -4  -1  -9 2547.18 367.945   1
  -4  -1 -10-22.3209 126.656   1
  -4  -1 -10 191.933 141.646   2
  -4   1 -10 237.099 131.702   1
  -4  -1 -11 260.240 192.496   2
  -4   1 -11 377.742 175.671   1
  -4  -1 -11 444.806 210.327   1
  -4   1 -12 1932.75 389.112   1
  -4  -1 -12 1496.98 322.822   1
  -4  -1 -12 1076.46 321.477   2
  -4   1 -13 364.331 167.977   1
  -4  -1 -13 433.842 191.645   1
  -4  -1 -13 198.757 181.043   2
  -4  -1 -14 664.254 237.973   1
  -4  -1 -14 414.285 226.567   2
  -4  -1 -15 311.815 215.470   2
   4  -2 -16 137.912 123.558   2
   4  -2 -15 1161.14 385.445   2
   4  -2 -14 53.3751 98.9618   2
   4  -2 -13 186.652 155.341   2
   4  -2 -12 70.4664 105.006   2
   4   2 -12 50.4970 81.3179   2
   4   2 -11 162.728 582.404   5
   4  -2 -11 673.559 212.810   2
   4   2 -11 461.112 149.645   2
   4   2 -10 2460.47 334.493   2
   4  -2 -10 3635.60 479.223   2
   4   2  -9 51.0564 336.354   5
   4  -2  -9 501.237 176.565   2
   4   2  -9 350.901 122.958   2
   4   2  -8 2247.27 284.546   2
   4  -2  -8 3203.45 420.943   2
   4   2  -7 123.419 372.411   5
   4  -2  -7 941.757 242.927   2
   4  -2  -7 674.615 369.995   4
   4   2  -7 532.304 132.150   2
   4  -2  -6 45090.8 2824.68   4
   4   2  -6 32193.0 886.741   2
   4  -2  -5 12648.9 1557.93   4
   4   2  -5 7891.97 362.422   2
   4  -2  -4 13631.8 1595.60   4
   4   2  -4 8699.97 306.378   2
   4  -2  -3 742.732 363.997   4
   4  -2  -2 9008.73 1322.80   4
  -4   2   1 1272.87 194.536   1
   4  -2  -1 1431.93 541.569   4
  -4   2   0 1283.33 204.013   1
   4  -2   0 1369.39 624.625   4
  -4  -2  -1 1.92782 74.3710   4
   4   2   1 155.895 42.4661   2
  -4   2  -1 162.914 56.7103   1
   4   2   2 549.467 107.174   4
  -4  -2  -2 998.721 241.921   2
   4  -2   2 646.438 368.698   4
  -4   2  -2 675.613 162.383   1
   4  -2   3 9847.66 1724.29   4
  -4   2  -3 10503.2 650.406   1
   4   2   3 8166.72 423.716   4
  -4  -2  -3 11406.3 694.214   2
  -4   2  -4 3105.23 365.155   1
   4   2   4 2352.49 314.453   4
   4  -2   4 2104.48 879.340   4
  -4  -2  -4 2974.06 369.730   2
   4  -2   5-224.198 619.166   4
   4   2   5 84.8483 99.1292   4
  -4  -2  -5 125.958 55.6543   2
  -4   2  -5 236.239 130.162   1
   4  -2   6 284.766 505.616   4
   4   2   6 151.175 188.769   4
  -4  -2  -6 45.4718 30.9578   2
  -4   2  -6-3.18833 65.9106   1
  -4   2  -7 437.721 165.063   1
  -4  -2  -7 228.491 121.116   2
  -4   2  -8 9352.98 755.508   1
  -4  -2  -8 6298.24 614.613   2
  -4   2  -9 70.4758 96.9668   1
  -4  -2  -9 109.832 99.8074   2
  -4   2 -10 382.667 171.684   1
  -4  -2 -10 389.357 138.242   1
  -4  -2 -10 262.251 136.438   2
  -4  -2 -11 96.5083 96.6692   1
  -4  -2 -11 23.1825 70.1782   2
  -4  -2 -12 601.491 223.020   1
  -4  -2 -12 264.472 161.001   2
  -4  -2 -13 107.597 103.416   2
  -4  -2 -13 177.379 127.689   1
  -4  -2 -14 603.643 229.090   1
  -4  -2 -14 285.340 193.747   2
  -4  -2 -15 143.593 150.323   2
   4  -3 -15 106.630 138.674   2
   4  -3 -14 50.7762 80.5555   2
   4  -3 -13 146.413 174.172   2
   4   3 -12-50.8054 482.757   5
   4  -3 -12 2647.28 508.804   2
   4   3 -11 342.278 627.062   5
   4  -3 -11 214.592 102.729   2
   4  -3 -10 1234.38 300.976   2
   4   3  -9 65.3903 70.6700   2
   4  -3  -9 22.3876 60.4346   2
   4  -3  -8 4081.28 519.936   2
   4  -3  -8 4081.38 954.553   4
   4   3  -7 3256.54 1501.33   5
   4  -3  -7 14573.6 1773.62   4
   4   3  -6 507.351 782.529   5
   4  -3  -6 353.957 332.036   4
   4  -3  -5 2081.57 666.371   4
   4  -3  -4 17673.1 1969.21   4
   4  -3  -3 180.581 132.106   4
   4  -3  -2 1874.23 744.271   4
   4  -3  -1 4818.08 1182.09   4
  -4  -3   0 1095.96 222.886   4
   4  -3   0 1835.70 818.785   4
   4  -3   1-149.506 98.5587   4
  -4  -3  -1-14.3868 6.29052   2
   4  -3   2 72.8646 316.638   4
  -4  -3  -2 133.401 57.1666   2
   4  -3   3 13772.4 2381.36   4
  -4  -3  -3 13000.6 663.923   2
  -4  -3  -4 3797.26 385.775   2
   4  -3   4 3402.82 1248.92   4
   4  -3   5 483.134 609.953   4
  -4  -3  -5 805.070 194.757   2
  -4  -3  -6 8761.24 664.040   2
   4  -3   6 8125.02 2356.80   4
   4  -3   7 851.994 932.231   4
  -4  -3  -7 2648.49 380.761   2
  -4  -3  -8 2310.30 383.299   2
  -4  -3  -8 4327.80 768.679   3
  -4  -3  -9 1129.11 272.488   2
  -4  -3 -10 2307.37 414.188   2
  -4  -3 -11 42.4495 46.4474   2
  -4  -3 -12 746.689 237.180   1
  -4  -3 -12 547.936 211.036   2
  -4  -3 -13-11.8922 34.3813   1
  -4  -3 -13 98.2929 109.794   2
  -4  -3 -14 52.9211 116.447   2
   4  -4 -14 126.348 157.651   2
   4  -4 -13-123.102 151.840   2
   4  -4 -12 371.306 210.893   2
   4  -4 -11 109.670 36.7704   2
   4  -4 -10 674.851 257.694   2
   4  -4  -9 2273.18 428.135   2
   4  -4  -9 1687.94 649.431   4
   4  -4  -8 3775.82 994.773   4
   4  -4  -7 21159.4 2385.60   4
   4  -4  -6 6947.56 1387.86   4
   4  -4  -5 1311.93 629.558   4
   4  -4  -4 826.677 443.144   4
   4  -4  -3 11703.7 1969.68   4
   4  -4  -2 2042.55 890.281   4
   4  -4  -1 1417.66 595.750   4
  -4  -4   0 556.838 81.8910   2
  -4  -4   0 483.627 134.167   4
  -4  -4  -1 1636.17 180.584   2
   4  -4   1 2465.10 1162.55   4
   4  -4   2 1230.44 791.600   4
  -4  -4  -2 1402.17 186.321   2
   4  -4   3 3062.72 1139.67   4
  -4  -4  -3 2881.30 298.868   2
   4  -4   4 5938.79 1909.78   4
  -4  -4  -4 4945.08 436.865   2
  -4  -4  -5 390.459 141.610   2
   4  -4   5 288.037 523.943   4
   4  -4   6 3854.61 1908.37   4
  -4  -4  -6 3441.65 411.179   2
   4  -4   7 827.162 204.191   4
  -4  -4  -7 1346.39 277.302   2
  -4  -4  -8 289.139 132.482   2
   4  -4   8 568.172 667.082   4
  -4  -4  -8 328.911 291.762   3
   4  -4   9-706.959 850.209   4
  -4  -4  -9 130.866 109.573   2
  -4  -4 -10 273.610 157.336   2
  -4  -4 -11 961.506 274.838   2
  -4  -4 -12 26.5392 83.9408   2
  -4  -4 -13-37.1890 31.3690   1
  -4  -4 -13 23.6981 78.4725   2
  -4  -4 -14 26.4563 61.8610   2
   4  -5 -13-28.8723 51.4463   2
   4  -5 -12 371.679 193.947   2
   4  -5 -11 1374.54 379.069   2
   4  -5 -10-55.0790 45.8583   2
   4  -5 -10-388.762 416.929   4
   4  -5  -9 671.529 462.173   4
   4  -5  -9 630.642 268.469   2
   4  -5  -8 680.884 487.726   4
   4  -5  -7 665.108 527.084   4
   4  -5  -6 2443.95 862.240   4
   4  -5  -5 1606.19 746.994   4
   4  -5  -4 4453.54 1236.29   4
   4  -5  -3 3836.23 1226.47   4
   4  -5  -2 8538.47 2049.53   4
   4  -5  -1 823.976 572.549   4
   4  -5   0 6822.19 1777.72   4
  -4  -5   0 3635.73 222.086   2
   4  -5   1 17727.6 3165.59   4
  -4  -5  -1 10190.1 428.580   2
   4  -5   2 9653.84 2342.44   4
  -4  -5  -2 5252.36 345.551   2
   4  -5   3 4072.57 1571.85   4
  -4  -5  -3 3294.40 306.751   2
   4  -5   4 476.815 119.969   4
  -4  -5  -4 744.326 155.611   2
  -4  -5  -5 87.8724 64.0186   2
   4  -5   5-249.879 352.348   4
  -4  -5  -6 41.6591 43.4862   2
   4  -5   6 563.550 830.623   4
   4  -5   7 1305.27 1152.01   4
  -4  -5  -7 1122.98 249.420   2
  -4  -5  -8-34.0624 75.4540   2
   4  -5   8-250.922 672.388   4
  -4  -5  -8 44.7379 167.318   3
   4  -5   9 504.293 502.896   4
  -4  -5  -9 1748.84 349.654   2
  -4  -5 -10 6.45373 26.0319   2
   4  -5  10 441.696 543.580   4
  -4  -5 -11 39.7785 70.4013   2
   4  -5  12 1125.31 1113.72   4
  -4  -5 -12 173.783 145.816   2
   4  -5  13 151.415 583.218   4
  -4  -5 -13 145.846 132.082   2
   4  -6 -12-20.2032 43.3495   2
   4  -6 -11 1298.85 425.190   2
   4  -6 -10 352.955 237.633   2
   4  -6 -10-45.1842 233.378   4
   4  -6  -9 1899.43 469.847   2
   4  -6  -9 1946.70 879.390   4
   4  -6  -8-427.168 318.849   4
   4  -6  -7 55.1701 239.143   4
   4  -6  -6 80.0184 338.308   4
   4  -6  -5 321.590 272.161   4
   4  -6  -4-210.773 353.905   4
   4  -6  -3 563.384 441.686   4
   4  -6  -2 721.655 650.789   4
   4  -6  -1 7621.74 2122.49   4
   4  -6   0 266.537 449.478   4
   4  -6   1 2220.75 1283.52   4
   4  -6   2 12983.2 3177.69   4
  -4  -6  -3 238.389 85.3029   2
   4  -6   3 517.070 636.774   4
  -4  -6  -4 202.253 84.8927   2
   4  -6   4 588.520 665.575   4
  -4  -6  -5 841.569 185.860   2
  -4  -6  -6 420.866 143.251   2
   4  -6   6 1427.22 1198.88   4
   4  -6   7 546.371 861.143   4
  -4  -6  -7 29.5785 57.1197   2
  -4  -6  -8 643.022 193.878   2
   4  -6   8 72.8650 325.561   4
  -4  -6  -9 35.2672 78.8132   2
   4  -6   9-1332.43 1278.32   4
  -4  -6 -10 159.860 119.148   2
   4  -6  10 889.853 1473.40   4
  -4  -6 -11 204.664 132.627   2
   4  -6  11 137.328 617.693   4
  -4  -6 -12 125.655 114.772   2
   4  -6  12-213.376 678.259   4
  -4  -6 -13 166.750 137.454   2
   4  -7 -11 250.724 228.869   2
   4  -7 -11 430.093 436.414   4
   4  -7 -10-144.907 398.188   4
   4  -7 -10 266.204 190.802   2
   4  -7  -9-327.539 403.755   4
   4  -7  -8 1007.88 624.325   4
   4  -7  -7 333.058 256.943   4
   4  -7  -6 839.127 609.346   4
   4  -7  -5-1.90970 117.680   4
   4  -7  -4 274.704 193.618   4
   4  -7  -3 2679.59 1334.00   4
   4  -7  -2 1996.02 1410.31   4
   4  -7  -1 4175.13 1885.26   4
   4  -7   0 680.585 927.671   4
   4  -7   1 3011.49 1611.47   4
   4  -7   1 1806.45 490.184   3
   4  -7   2 347.170 222.678   3
   4  -7   2 287.574 653.063   4
   4  -7   3 718.444 290.636   3
   4  -7   3 1310.80 1067.72   4
   4  -7   4 1027.62 337.738   3
   4  -7   4 1289.71 940.205   4
   4  -7   5-172.398 472.285   4
   4  -7   7-266.580 443.363   4
  -4  -7  -8-531.982 443.620   3
   4  -7   8 923.791 285.444   4
  -4  -7  -9 408.480 322.050   3
   4  -7   9 555.557 852.560   4
   4  -7  10-1423.09 1340.13   4
   4  -8 -11 55.1869 231.315   4
   4  -8 -10 341.037 431.595   4
   4  -8  -9 393.675 418.979   4
   4  -8  -8 118.964 364.463   4
   4  -8  -7 489.371 631.500   4
   4  -8  -6 323.573 491.301   4
   4  -8  -5-149.123 153.003   4
   4  -8  -4 471.737 523.964   4
   4  -8  -3 2600.01 1344.98   4
   4  -8  -2 1461.89 1079.21   4
   4  -8  -1 371.629 684.068   4
   4  -8   0-42.5763 87.1911   3
   4  -8   0-812.140 844.609   4
   4  -8   1 139.380 133.130   3
   4  -8   1 137.085 547.482   4
   4  -8   2 231.400 182.834   3
   4  -8   2 678.010 981.327   4
   4  -8   3 4003.44 2009.83   4
   4  -8   3 2218.13 551.687   3
   4  -8   4 1108.96 1425.19   4
   4  -8   5-147.717 348.802   4
   4  -8   6 1672.10 1328.84   4
   4  -8   7 1110.82 1093.51   4
  -4  -8  -7 491.381 483.727   3
  -4  -8  -8 136.335 81.3203   3
  -4  -8  -9 722.748 543.782   3
   4  -9  -9-132.321 251.984   4
   4  -9  -8 272.617 518.303   4
   4  -9  -7 218.450 415.747   4
   4  -9  -6 482.134 614.527   4
   4  -9  -5 869.806 667.463   4
   4  -9  -4-156.341 209.017   4
   4  -9  -3 513.244 699.004   4
   4  -9  -2 601.228 905.652   4
   4  -9  -1 1326.74 1394.40   4
   4  -9   0 266.456 303.497   4
   4  -9   0 248.005 263.004   3
   4  -9   1 182.428 156.679   3
   4  -9   1-534.267 871.400   4
   4  -9   2 443.845 305.632   3
   4  -9   2 976.889 1128.04   4
   4  -9   3-523.554 740.415   4
   4  -9   4 1113.66 1738.29   4
   4  -9   5-174.971 446.170   4
   4  -9   6 1406.78 1393.00   4
  -4  -9  -7 535.429 598.920   3
  -4  -9  -8-52.5804 151.958   3
   4 -10  -6 1256.93 1035.44   4
   4 -10  -5 253.949 516.165   4
   4 -10  -4 537.005 717.052   4
   4 -10  -3 7.94239 550.117   4
   4 -10  -2 578.837 730.862   4
   4 -10  -1 771.486 967.141   4
   4 -10   0 354.029 300.530   3
   4 -10   0-182.220 709.806   4
   4 -10   1 138.865 140.296   3
   4 -10   1-250.876 380.005   4
   4 -10   2-6.38590 73.7604   3
   4 -10   2 264.925 616.585   4
   4 -10   3 1233.30 1350.59   4
   5   0 -13 30.9776 49.9561   2
   5   0 -12 8.71957 42.3317   2
   5   0 -11 1561.61 322.705   2
   5   0 -11-298.104 477.987   5
   5   0 -10-26.1012 44.9606   2
   5   0  -9 5729.70 526.452   2
   5   0  -8-25.4930 48.0454   2
   5   0  -7 60.3292 17.0590   2
  -5   0   6 5.22342 30.7464   1
   5   0  -6-31.5657 31.7491   2
   5   0  -5 79950.6 3469.73   4
   5   0  -5 73328.5 1433.53   2
   5   0  -4 136.885 194.889   4
   5   0  -3 515.082 273.992   4
   5   0  -2-70.6531 159.088   5
   5   0  -2-4.76483 105.829   4
   5   0  -1 2704.95 585.219   4
   5   0   0 44.1562 135.500   4
   5   0   1 267.702 552.766   5
   5   0   1 2023.01 527.121   4
   5   0   2 152.475 235.033   4
   5   0   3 157.367 158.863   4
  -5   0  -3 268.032 78.2414   1
   5   0   4 6.79699 127.051   4
  -5   0  -4-39.2337 80.9435   1
   5   0   5 2518.71 667.434   4
  -5   0  -5 4301.70 434.573   1
   5   0   6 107.714 255.570   4
  -5   0  -6 34.5020 47.5353   1
   5   0   7 596.064 521.610   4
  -5   0  -7 1637.20 334.165   1
  -5   0  -8-128.054 133.289   1
   5   0   8-2.81047 229.837   4
   5   0   9 1096.19 957.991   4
  -5   0  -9 10460.8 889.536   1
  -5   0 -10-87.5120 114.656   1
  -5   0 -11 205.854 109.777   1
  -5   0 -12 4.02510 34.3155   1
  -5   0 -13 345.512 207.327   1
  -5   0 -14 52.0684 95.2326   1
  -5   0 -15 316.354 211.692   1
   5   1 -14 261.622 527.614   5
   5  -1 -14 520.552 241.580   2
   5  -1 -13 616.498 239.090   2
   5  -1 -12 1303.67 303.524   2
   5  -1 -11 406.625 163.193   2
   5   1 -10 2422.37 364.994   2
   5  -1 -10 2642.47 412.102   2
   5   1  -9 2974.88 378.530   2
   5  -1  -9 2762.96 378.976   2
   5   1  -8-12.1342 2.98991   2
   5  -1  -8 49.4257 79.1600   2
   5   1  -7 269.058 90.1040   2
   5  -1  -7 56.1605 79.7807   2
   5  -1  -6 13054.5 1512.40   4
   5   1  -6 10325.4 515.533   2
   5  -1  -6 12995.7 724.783   2
  -5   1   5 7313.62 377.456   1
   5  -1  -5 6919.52 1071.40   4
   5   1  -5 5571.29 338.980   2
  -5   1   4 2323.66 226.402   1
   5   1  -4 1836.60 162.928   2
   5  -1  -4 1905.93 579.794   4
   5  -1  -3 2943.42 708.897   4
  -5   1   3 3227.74 304.722   1
   5   1  -3 2617.84 179.240   2
   5  -1  -2 9040.74 1212.42   4
   5   1  -2 9090.68 914.956   4
  -5   1   2 12116.9 653.174   1
   5  -1  -1 10228.4 1300.14   4
   5   1  -1 8934.42 881.612   4
   5  -1   0 5955.84 1025.10   4
   5   1   0 5399.54 707.844   4
   5   1   1 449.607 646.875   5
  -5   1  -1 1284.32 257.044   1
   5  -1   1 807.706 435.649   4
   5   1   1 925.012 277.122   4
   5  -1   2 6545.07 1149.82   4
   5   1   2 6386.79 719.053   4
   5  -1   3 5421.82 1065.78   4
   5   1   3 5102.06 698.908   4
   5  -1   4 6125.32 1139.90   4
   5   1   4 6962.65 840.512   4
   5  -1   5 7834.08 1512.49   4
   5   1   5 7910.12 957.795   4
   5  -1   6 228.493 276.673   4
   5   1   6 107.125 23.2351   4
  -5   1  -6 368.513 143.456   1
  -5   1  -7 1798.62 331.906   1
   5  -1   7 801.137 617.658   4
   5   1   7 452.199 286.821   4
  -5  -1  -7 1411.73 246.826   1
  -5  -1  -8 378.644 215.884   2
   5  -1   8 373.324 541.356   4
  -5   1  -8 558.273 182.669   1
  -5  -1  -8 415.296 143.319   1
  -5   1  -9 168.626 100.783   1
  -5  -1  -9 162.333 146.134   2
  -5  -1  -9 77.2916 19.3201   1
  -5   1 -10 1350.22 307.697   1
  -5  -1 -10 1749.23 409.983   1
  -5  -1 -10 853.039 282.402   2
  -5   1 -11 1491.19 354.975   1
  -5  -1 -11 1947.36 454.165   1
  -5  -1 -11 1077.58 339.004   2
  -5  -1 -12 60.0764 126.900   2
  -5  -1 -12 96.4811 79.5168   1
  -5   1 -12 184.578 154.746   1
  -5  -1 -13 477.299 256.139   2
  -5  -1 -13 679.491 238.469   1
  -5   1 -13 836.191 280.600   1
  -5  -1 -14 22.9700 65.5099   1
   5  -2 -15 74.9516 140.191   2
   5  -2 -14 191.638 123.021   2
   5  -2 -13 2151.14 443.382   2
   5  -2 -12 230.554 120.681   2
   5   2 -11 780.552 903.256   5
   5  -2 -11 87.0021 87.5190   2
   5  -2 -10 141.084 79.3569   2
   5  -2  -9 69.7124 89.2381   2
   5  -2  -8 5979.85 1120.32   4
   5  -2  -8 5143.35 566.766   2
   5  -2  -7 2685.68 391.901   2
   5  -2  -7 2334.85 686.360   4
   5   2  -6 839.436 742.891   5
   5  -2  -6 11732.9 1584.29   4
   5  -2  -5 1716.69 612.564   4
   5  -2  -4 4420.14 933.666   4
   5  -2  -3 11867.4 1575.58   4
   5   2  -2 74.3115 81.2390   5
  -5   2   2 4.85893 32.9203   1
   5   2  -1 598.340 676.835   5
  -5   2   1 1594.49 240.499   1
   5  -2  -1 2148.22 710.633   4
   5  -2   0 256.236 158.763   4
   5   2   0 125.655 34.6081   2
  -5   2   0 293.835 122.947   1
   5  -2   1 6614.20 1332.11   4
  -5   2  -1 5444.33 477.149   1
   5   2   1 5302.58 499.567   4
  -5   2  -2 148.403 104.165   1
   5   2   2 87.7118 59.6314   4
  -5   2  -3 3483.25 411.111   1
   5   2   3 2925.13 321.113   4
   5  -2   3 3185.31 976.365   4
  -5   2  -4 2383.32 351.521   1
   5  -2   4 2403.97 844.977   4
  -5   2  -5 982.672 207.479   1
   5  -2   5 951.443 409.586   4
  -5  -2  -5 1186.39 285.491   2
   5  -2   6 605.046 533.782   4
  -5  -2  -6 595.673 204.557   2
  -5   2  -6 833.416 216.402   1
  -5   2  -7 2388.84 400.768   1
  -5  -2  -7 1442.19 306.871   2
   5  -2   8-3.93339 143.161   4
  -5  -2  -8 447.074 181.906   2
  -5   2  -8 663.453 217.155   1
  -5   2  -9 400.251 181.887   1
  -5  -2  -9 368.457 170.730   2
  -5  -2 -10 934.914 238.795   1
  -5   2 -10 1259.27 329.998   1
  -5  -2 -10 599.825 230.099   2
  -5   2 -11 465.739 218.102   1
  -5  -2 -11 305.776 164.556   2
  -5  -2 -11 459.513 168.347   1
  -5  -2 -12 215.859 176.312   1
  -5  -2 -12 26.3030 134.981   2
  -5  -2 -13 137.421 130.679   2
  -5  -2 -13 155.141 128.995   1
  -5  -2 -14-166.589 128.174   1
  -5  -2 -14 121.082 159.554   2
   5  -3 -15 203.097 156.216   2
   5  -3 -14 159.392 171.445   2
   5   3 -13-260.125 605.389   5
   5  -3 -13-49.5196 107.785   2
   5   3 -12 177.428 452.652   5
   5  -3 -12 432.934 198.073   2
   5   3 -11 908.865 958.833   5
   5  -3 -11 2492.11 441.920   2
   5  -3 -10 196.639 143.386   2
   5  -3  -9 317.993 170.376   2
   5  -3  -9-101.505 260.956   4
   5  -3  -8 2518.72 431.565   2
   5  -3  -8 2751.67 815.431   4
   5  -3  -7 165.685 163.329   4
   5   3  -6 228.874 154.386   5
   5  -3  -6 2153.23 782.679   4
   5   3  -5 377.700 571.804   5
   5  -3  -5 5190.13 1180.91   4
   5  -3  -4-74.0716 354.791   4
   5  -3  -3 1157.49 568.756   4
   5  -3  -2 132.267 163.653   4
   5  -3  -1 14342.3 2073.33   4
   5  -3   0 719.363 435.956   4
   5  -3   1 7588.51 1588.74   4
   5  -3   2 25611.5 3022.29   4
   5  -3   3 16932.3 2505.91   4
  -5  -3  -3 20496.8 974.675   2
  -5   3  -3 18437.1 972.262   1
   5  -3   4 24.4509 79.6256   4
  -5  -3  -4-3.37284 70.2114   2
  -5   3  -4-0.08066 23.7205   1
  -5  -3  -5 1058.41 223.284   2
   5  -3   5 945.956 510.841   4
  -5   3  -5 1333.44 271.652   1
   5  -3   6 2077.13 1134.25   4
  -5  -3  -6 2105.03 341.035   2
  -5   3  -6 3070.67 434.511   1
   5  -3   7 358.961 406.148   4
  -5  -3  -7 53.1234 63.1600   2
   5  -3   8-361.625 466.702   4
  -5  -3  -8 110.845 72.1158   2
   5  -3   9 63.5356 333.783   4
  -5  -3  -9 307.783 128.106   2
   5  -3  10-403.158 561.298   4
  -5  -3 -10 104.672 84.6604   2
  -5  -3 -11 0.24070 56.7943   1
   5  -3  11 303.257 673.349   4
  -5  -3 -11 22.5047 50.0417   2
  -5  -3 -12 114.601 94.1951   1
  -5  -3 -12 119.705 98.7172   2
  -5  -3 -13 812.364 283.173   1
  -5  -3 -13 469.573 218.742   2
  -5  -3 -14 201.845 162.363   2
  -5  -3 -14-4.72538 79.2497   1
   5  -4 -14 701.927 335.392   2
   5  -4 -13-95.3063 112.939   2
   5  -4 -12 1092.05 325.159   2
   5  -4 -11 115.562 97.2837   2
   5  -4 -10 746.569 273.930   2
   5  -4  -9 139.547 170.859   4
   5  -4  -9 142.908 145.595   2
   5  -4  -8 0.21922 203.591   4
   5  -4  -7-148.219 209.432   4
   5  -4  -6-21.7324 63.4911   4
   5  -4  -5 2474.54 938.161   4
   5  -4  -4 798.030 459.847   4
   5  -4  -3 657.427 497.326   4
   5  -4  -2 11034.2 2003.64   4
   5  -4  -1 3992.50 1289.54   4
   5  -4   0 3316.47 1239.16   4
   5  -4   1 2505.40 1039.62   4
   5  -4   2 797.585 659.144   4
  -5  -4  -2 197.218 87.7128   2
  -5  -4  -3 5312.15 423.021   2
   5  -4   3 5624.43 1605.80   4
   5  -4   4 827.572 655.667   4
  -5  -4  -4 415.357 124.868   2
   5  -4   5 198.115 690.277   4
  -5  -4  -5 16.4675 42.4234   2
   5  -4   6 582.015 677.661   4
  -5  -4  -6 257.955 113.885   2
   5  -4   7 301.294 538.671   4
  -5  -4  -7 325.637 138.800   2
   5  -4   8-399.008 478.252   4
  -5  -4  -8 70.2192 61.0624   2
   5  -4   9-239.066 632.174   4
  -5  -4  -9 543.432 190.542   2
   5  -4  10 648.979 820.476   4
  -5  -4 -10-15.5306 23.0941   2
   5  -4  11 358.880 669.312   4
  -5  -4 -11-24.4577 41.3437   2
   5  -4  12-95.0639 128.338   4
  -5  -4 -12 132.594 125.227   2
  -5  -4 -13-30.5083 59.9445   1
  -5  -4 -13 26.3288 80.3340   2
   5  -5 -13-95.1767 127.511   2
   5  -5 -12 417.300 264.883   2
   5  -5 -11 452.202 272.681   2
   5  -5 -10-1.99416 9.92573   2
   5  -5 -10 395.257 422.632   4
   5  -5  -9 1864.64 477.836   2
   5  -5  -9 1965.67 845.476   4
   5  -5  -8 370.565 494.505   4
   5  -5  -7 5151.15 1433.55   4
   5  -5  -6 825.573 510.880   4
   5  -5  -5-295.769 537.264   4
   5  -5  -4-38.2166 319.545   4
   5  -5  -3 3402.00 1280.51   4
   5  -5  -2 378.534 277.299   4
   5  -5  -1-318.850 432.136   4
   5  -5   0 1460.38 692.889   4
   5  -5   1 1012.64 897.740   4
   5  -5   2 2019.01 1293.30   4
   5  -5   3 2111.35 1161.76   4
   5  -5   4 256.773 444.231   4
   5  -5   5 96.9254 401.798   4
   5  -5   6 958.765 872.426   4
  -5  -5  -6 539.542 167.991   2
   5  -5   7 1066.60 805.678   4
  -5  -5  -7 481.726 170.029   2
   5  -5   8 1762.55 1283.64   4
  -5  -5  -8 1159.32 255.029   2
   5  -5   9-29.6972 279.702   4
  -5  -5  -9 78.1782 78.4419   2
   5  -5  10-172.334 777.123   4
  -5  -5 -10 111.920 66.5772   2
   5  -5  11 1108.14 1012.50   4
  -5  -5 -11 522.797 198.322   2
   5  -5  12 1283.34 1157.72   4
  -5  -5 -12 73.3672 30.2005   2
  -5  -5 -13-23.1187 52.3871   2
   5  -6 -12 173.268 199.059   2
   5  -6 -11 498.460 278.483   2
   5  -6 -11 555.587 539.838   4
   5  -6 -10 248.586 344.645   4
   5  -6 -10 193.174 178.535   2
   5  -6  -9 161.763 476.493   4
   5  -6  -8 932.171 629.689   4
   5  -6  -7 430.134 207.710   4
   5  -6  -6 1526.15 819.830   4
   5  -6  -5 352.365 334.858   4
   5  -6  -4 2390.30 1134.07   4
   5  -6  -3 1857.96 1183.07   4
   5  -6  -2 4830.19 1622.24   4
   5  -6  -1-139.855 625.983   4
   5  -6   0 1362.39 865.043   4
   5  -6   1 362.806 604.110   4
   5  -6   2 79.7241 626.221   4
   5  -6   3 1233.46 1089.84   4
   5  -6   4 1484.40 1160.27   4
   5  -6   5 255.642 353.540   4
   5  -6   6 747.108 685.705   4
   5  -6   7 709.114 869.007   4
   5  -6   8-81.2839 252.901   4
   5  -6   9 387.628 502.424   4
   5  -6  10 151.290 960.563   4
   5  -6  11 497.236 643.312   4
   5  -7 -11 328.960 473.257   4
   5  -7 -10 1361.86 885.559   4
   5  -7 -10 794.630 363.620   2
   5  -7  -9 144.400 250.647   4
   5  -7  -8-49.8620 117.299   4
   5  -7  -7-138.814 305.650   4
   5  -7  -6 1756.75 981.243   4
   5  -7  -5 176.112 455.624   4
   5  -7  -4 914.228 717.746   4
   5  -7  -3 641.108 688.019   4
   5  -7  -2 556.152 576.900   4
   5  -7  -1 1712.47 1218.05   4
   5  -7   0 370.268 665.669   4
   5  -7   1 606.714 706.044   4
   5  -7   2 916.755 932.344   4
   5  -7   3-798.407 894.125   4
   5  -7   4 1359.52 1127.82   4
   5  -7   5 578.848 641.754   4
   5  -7   6-911.502 1133.84   4
   5  -7   7 840.254 1003.64   4
   5  -7   8-307.916 961.419   4
   5  -8  -9 683.926 717.820   4
   5  -8  -8-218.797 126.688   4
   5  -8  -7-104.391 164.932   4
   5  -8  -6 507.448 670.626   4
   5  -8  -5 424.970 249.738   4
   5  -8  -4 35.9116 409.363   4
   5  -8  -3 331.721 578.882   4
   5  -8  -2 723.602 957.200   4
   5  -8  -1 169.834 594.376   4
   5  -8   0 2023.27 1754.10   4
   5  -8   1-113.815 163.947   4
   5  -8   2-254.136 338.179   4
   5  -8   3 816.830 887.905   4
   5  -8   4 1122.37 1043.63   4
   5  -8   5 966.313 1155.34   4
   5  -8   6 575.974 769.592   4
   5  -8   7 680.696 901.435   4
   5  -9  -7 212.545 147.741   4
   5  -9  -6 989.664 760.278   4
   5  -9  -5-392.996 623.586   4
   5  -9  -4 247.517 593.308   4
   5  -9  -3 505.117 739.487   4
   5  -9  -2-140.642 293.286   4
   5  -9  -1 1486.41 1422.68   4
   5  -9   0 3087.42 1977.56   4
   5  -9   1 1007.86 1013.57   4
   5  -9   2 922.968 1082.90   4
   5  -9   3 485.932 703.663   4
   5  -9   4 486.723 1327.84   4
  -5  -9  -7-73.4930 188.066   3
   6   0  -9-23.0744 324.028   5
   6   0  -8-4.34090 189.305   5
   6   0  -8 42.1967 18.3269   2
   6   0  -7-16.6082 35.3237   2
   6   0  -6 6103.48 451.667   2
   6   0  -5-122.364 81.8155   5
  -6   0   5-53.0179 62.6610   1
   6   0  -5 27.1542 187.819   4
   6   0  -5 145.417 91.6217   2
   6   0  -4 8680.44 1149.32   4
  -6   0   4 9517.67 539.826   1
  -6   0   3 36.6596 53.2794   1
   6   0  -3-177.617 188.528   4
   6   0  -2 8775.88 1124.45   4
   6   0  -1 0.52787 100.099   4
   6   0   0 4865.60 831.255   4
  -6   0  -1-45.6625 57.3012   1
   6   0   1 118.754 162.629   4
   6   0   2 5674.41 893.156   4
  -6   0  -2 5635.44 470.082   1
  -6   0  -3-62.6908 72.4031   1
   6   0   3-40.6845 76.4930   4
   6   0   4 1249.54 471.385   4
  -6   0  -4 1479.62 276.288   1
   6   0   5 265.577 239.765   4
  -6   0  -5-18.8114 47.1152   1
   6   0   6 1146.53 465.960   4
  -6   0  -6 2201.32 390.997   1
  -6   0  -7-51.6934 123.637   1
  -6   0  -8 1850.66 439.739   1
  -6   0  -9 21.8248 59.0624   1
  -6   0 -10-38.6260 62.0795   1
  -6   0 -11 24.9761 102.004   1
  -6   0 -12 156.851 110.564   1
  -6   0 -13 41.7850 106.036   1
   6   1 -14 1116.04 967.900   5
   6   1 -13 151.307 430.644   5
   6   1 -12 98.4053 248.011   5
   6  -1 -11 398.264 173.587   2
   6  -1 -10 539.841 195.288   2
   6  -1  -9 1564.31 284.621   2
   6  -1  -8 260.319 117.987   2
   6  -1  -7 375.456 134.422   2
   6  -1  -6 189.344 207.371   4
   6  -1  -5 15205.2 1677.26   4
  -6   1   5 19012.0 749.397   1
   6  -1  -4 2805.21 742.970   4
  -6   1   4 3024.20 316.741   1
  -6   1   3 3550.12 367.967   1
   6  -1  -3 2549.37 723.341   4
  -6   1   2 11.7264 31.9310   1
   6  -1  -2-100.639 175.078   4
   6   1  -2-24.4716 77.0018   4
   6  -1  -1 737.358 426.526   4
   6   1  -1 451.201 202.244   4
  -6   1   1 738.575 186.394   1
   6  -1   0 3945.13 904.403   4
   6   1   0 4083.32 655.785   4
  -6   1   0 6298.38 633.661   1
   6   1   1 386.764 789.670   5
   6  -1   1 113.887 74.2161   4
   6   1   1 29.4179 31.3823   4
  -6   1  -1 93.9981 9.30102   1
   6  -1   2 332.579 272.519   4
   6   1   2 160.888 128.327   4
  -6   1  -2 109.080 79.6050   1
   6  -1   3 6884.22 1278.06   4
   6   1   3 6998.32 840.862   4
   6  -1   4 12915.9 1669.98   4
   6   1   4 12991.6 1191.97   4
   6  -1   5 4289.84 984.459   4
  -6   1  -5 7139.87 668.613   1
   6  -1   6 300.940 373.200   4
  -6   1  -6 730.050 210.929   1
  -6  -1  -6 723.959 199.932   1
  -6  -1  -7 443.047 159.720   1
   6  -1   7 619.487 449.581   4
  -6   1  -7 620.084 230.261   1
  -6  -1  -8 41.6356 48.1528   1
  -6   1  -8 95.9086 87.1621   1
  -6   1  -9-79.3962 83.2032   1
   6  -1   9 102.315 289.226   4
  -6  -1  -9 49.7833 127.649   1
  -6   1 -10 247.457 176.598   1
  -6  -1 -10 144.871 88.1493   1
  -6  -1 -11-207.450 178.887   1
  -6   1 -11-78.4011 100.110   1
  -6  -1 -12 493.908 233.920   1
  -6   1 -12 671.815 276.833   1
  -6  -1 -13 192.459 155.681   1
  -6   1 -13 176.000 172.603   1
   6   2 -13 53.8518 456.887   5
   6  -2 -13 121.542 114.953   2
   6  -2 -12 72.9836 70.0952   2
   6  -2 -11 1902.78 391.937   2
   6  -2 -10 790.973 219.538   2
   6   2  -9 316.033 431.210   5
   6  -2  -9 71.1484 84.6488   2
   6   2  -8 199.426 244.851   5
   6  -2  -8 282.287 143.913   2
   6  -2  -8 273.926 226.152   4
   6   2  -7 345.304 643.073   5
   6  -2  -7 240.654 219.433   4
   6  -2  -6 652.584 410.630   4
   6  -2  -5 168.840 219.603   4
   6   2  -4 1768.28 867.798   5
   6  -2  -4 15840.0 1975.62   4
  -6   2   3 732.339 177.026   1
   6  -2  -3 834.140 458.167   4
  -6   2   2 1571.70 274.872   1
   6  -2  -2 1199.40 517.776   4
  -6   2   1 8289.04 623.452   1
   6  -2  -1 7851.71 1391.45   4
  -6   2   0 1831.77 309.863   1
   6  -2   0 1271.05 535.920   4
  -6   2  -1 2392.04 357.941   1
   6   2   1 1999.92 344.559   4
   6  -2   1 2633.98 825.844   4
  -6   2  -2 144.339 108.516   1
   6  -2   2 869.278 564.349   4
  -6   2  -3 348.513 149.035   1
   6  -2   3 299.525 400.052   4
  -6   2  -4 5023.63 560.792   1
   6  -2   4 4134.77 1149.81   4
  -6   2  -5-49.3551 122.972   1
   6  -2   5 190.187 217.437   4
   6  -2   6-26.7435 367.325   4
  -6   2  -6 125.234 64.7603   1
   6  -2   7-233.251 225.961   4
  -6   2  -7 641.615 239.584   1
  -6   2  -8 1698.97 380.039   1
   6  -2   9 204.050 354.431   4
  -6  -2  -9 100.204 94.2285   1
  -6   2  -9 5.60911 99.1794   1
  -6   2 -10 2054.69 444.306   1
  -6  -2 -10 1849.99 375.996   1
  -6   2 -11 125.016 101.954   1
  -6  -2 -11 131.105 71.8451   1
  -6  -2 -12 934.482 489.763   1
  -6  -2 -13-47.4956 69.6950   1
   6  -3 -14 166.905 108.710   2
   6   3 -13 576.425 998.595   5
   6  -3 -13-36.0261 66.8144   2
   6   3 -12-287.563 75.9025   5
   6  -3 -12 500.941 222.195   2
   6   3 -11-182.012 841.030   5
   6  -3 -11 174.260 126.099   2
   6  -3 -10 70.3472 98.6341   2
   6  -3  -9 1421.70 336.481   2
   6  -3  -9 1404.83 645.049   4
   6  -3  -8 5512.76 1250.24   4
   6  -3  -8 5713.75 675.037   2
   6   3  -7 317.388 583.030   5
   6  -3  -7-108.138 242.547   4
   6   3  -6 368.159 394.952   5
   6  -3  -6 989.342 510.255   4
   6   3  -5-115.382 154.945   5
   6  -3  -5 790.814 587.819   4
   6  -3  -4 8967.54 1632.91   4
   6  -3  -3 463.456 380.956   4
   6  -3  -2 554.231 461.616   4
   6  -3  -1 219.278 488.075   4
   6  -3   0 1734.57 719.994   4
   6  -3   1 2019.78 879.221   4
  -6   3  -2 96.5727 78.9385   1
   6  -3   2-272.533 375.109   4
   6  -3   3 459.090 458.998   4
  -6   3  -3 177.594 83.8498   1
   6  -3   4 525.759 611.785   4
  -6   3  -4 175.573 86.5484   1
   6  -3   5-73.2755 298.579   4
  -6   3  -5 15.3725 7.78411   1
  -6   3  -6 2038.93 394.052   1
  -6  -3  -6 1640.49 333.179   2
   6  -3   6 1697.46 815.784   4
  -6  -3  -7 474.311 193.815   2
  -6   3  -7 768.193 255.944   1
  -6  -3  -8-14.0597 86.7602   2
   6  -3   9 264.531 236.381   4
  -6  -3  -9 425.381 191.108   2
   6  -3  10 302.771 529.878   4
  -6  -3 -10 215.666 160.942   2
  -6  -3 -11 303.362 155.592   1
   6  -3  11 379.278 539.806   4
  -6  -3 -11 117.836 134.789   2
   6  -3  12 384.255 368.257   4
  -6  -3 -12 616.531 251.547   2
  -6  -3 -12 696.359 262.446   1
  -6  -3 -13 161.647 173.377   1
  -6  -3 -13 114.519 114.526   2
   6  -4 -13 238.793 145.531   2
   6  -4 -12 442.273 218.363   2
   6  -4 -11 625.772 267.099   2
   6  -4 -10 626.223 275.761   2
   6  -4 -10 1178.71 631.406   4
   6  -4  -9 855.178 509.663   4
   6  -4  -9 1078.27 333.157   2
   6  -4  -8 15.1217 112.756   4
   6  -4  -7 2010.85 820.545   4
   6  -4  -6 121.234 148.486   4
   6  -4  -5 165.927 119.895   4
   6  -4  -4-488.142 502.075   4
   6  -4  -3 7472.17 1672.80   4
   6  -4  -2 454.219 367.162   4
   6  -4  -1 716.153 480.024   4
   6  -4   0 1608.26 811.752   4
   6  -4   1 21.7030 75.4672   4
   6  -4   2 719.706 550.188   4
   6  -4   3 455.594 443.125   4
   6  -4   4 589.453 778.650   4
   6  -4   5 509.756 440.168   4
   6  -4   6-158.870 214.644   4
   6  -4   7 908.826 786.651   4
   6  -4   8 912.434 775.932   4
   6  -4   9 648.303 634.073   4
   6  -4  10 508.398 703.771   4
   6  -4  11-342.627 303.196   4
  -6  -4 -12 50.0795 72.2223   1
   6  -4  12 47.9545 168.525   4
   6  -5 -12 97.4790 141.531   2
   6  -5 -11 298.932 148.718   2
   6  -5 -10 564.707 274.298   2
   6  -5 -10 724.712 650.194   4
   6  -5  -9 418.837 486.691   4
   6  -5  -9 257.497 236.827   2
   6  -5  -8-433.628 420.100   4
   6  -5  -7 679.034 470.787   4
   6  -5  -6 107.588 162.339   4
   6  -5  -5 832.097 585.962   4
   6  -5  -4 783.588 628.705   4
   6  -5  -3 72.9562 209.399   4
   6  -5  -2 454.079 638.823   4
   6  -5  -1-24.4825 46.3874   4
   6  -5   0 3501.60 1408.44   4
   6  -5   1 775.850 593.798   4
   6  -5   2 997.560 800.061   4
   6  -5   3 767.750 717.443   4
   6  -5   4 1947.58 1268.08   4
   6  -5   5-236.774 311.289   4
   6  -5   6-300.021 582.114   4
   6  -5   7 349.437 534.999   4
   6  -5   8 857.575 896.590   4
   6  -5   9 281.806 172.955   4
   6  -5  10 898.152 899.897   4
   6  -5  11-11.6181 400.325   4
   6  -6 -11 164.993 205.195   2
   6  -6 -11 124.902 225.298   4
   6  -6 -10 790.689 682.251   4
   6  -6 -10 226.652 191.991   2
   6  -6  -9 114.479 274.756   4
   6  -6  -8-198.571 273.194   4
   6  -6  -7 360.119 522.781   4
   6  -6  -6 446.568 402.449   4
   6  -6  -5-182.040 352.789   4
   6  -6  -4-429.466 555.850   4
   6  -6  -3 119.581 20.4039   4
   6  -6  -2 628.928 494.394   4
   6  -6  -1 2107.22 1160.00   4
   6  -6   0-1002.03 890.839   4
   6  -6   1 352.560 347.369   4
   6  -6   2 515.433 422.301   4
   6  -6   3 700.203 576.426   4
   6  -6   4 1022.49 1180.55   4
   6  -6   5 440.418 631.762   4
   6  -6   6 1109.42 788.110   4
   6  -6   7-78.9264 121.998   4
   6  -6   8 100.155 217.985   4
   6  -6   9 169.693 509.863   4
   6  -7  -9 503.653 579.182   4
   6  -7  -8 420.657 604.913   4
   6  -7  -7-290.771 523.067   4
   6  -7  -6 565.227 593.220   4
   6  -7  -5-31.0373 344.054   4
   6  -7  -4 125.023 290.793   4
   6  -7  -3-231.465 533.744   4
   6  -7  -2 894.862 814.892   4
   6  -7  -1 229.530 627.899   4
   6  -7   0 1105.54 1066.79   4
   6  -7   1 2080.88 1318.04   4
   6  -7   2 312.149 666.672   4
   6  -7   3-8.69500 578.038   4
   6  -7   4 664.688 1101.56   4
   6  -7   5 77.5793 593.790   4
   6  -7   6 5.35657 526.321   4
   6  -7   7 166.871 360.352   4
   6  -7   8 1036.74 908.006   4
   6  -8  -7 192.398 420.194   4
   6  -8  -6-185.660 172.470   4
   6  -8  -5-146.164 413.755   4
   6  -8  -4-167.662 701.919   4
   6  -8  -3-142.029 556.651   4
   6  -8  -2-418.837 741.898   4
   6  -8  -1 1836.13 1126.95   4
   6  -8   0-82.9605 79.3746   4
   6  -8   1 634.800 1148.66   4
   6  -8   2 1370.47 1418.88   4
   6  -8   3-178.495 504.260   4
   6  -8   4 1014.74 1138.02   4
   6  -8   5 928.785 927.270   4
   6  -9  -3-169.847 234.775   4
   6  -9  -2 565.298 681.422   4
   6  -9  -1 288.025 433.338   4
   6  -9   0 2145.37 1708.60   4
   7   0  -5 2954.18 726.904   4
  -7   0   4-28.1160 58.1341   1
   7   0  -4 125.900 195.494   4
   7   0  -3 586.212 284.109   4
  -7   0   3 608.519 163.700   1
  -7   0   2-8.89781 36.0905   1
   7   0  -2 31.7659 146.847   4
   7   0  -1 5930.80 984.243   4
  -7   0   1 6815.11 560.020   1
  -7   0   0 24.9124 60.3557   1
   7   0   0-10.9799 68.7822   4
  -7   0  -1 1766.07 298.408   1
   7   0   1 1429.77 429.589   4
  -7   0  -2-12.6091 37.0633   1
   7   0   2-24.3314 114.680   4
  -7   0  -3 646.504 202.820   1
   7   0   3 273.211 219.911   4
   7   0   4-40.6899 189.047   4
  -7   0  -4-44.5240 93.5103   1
  -7   0  -5 10802.2 967.801   1
  -7   0  -6-130.721 144.970   1
  -7   0  -7 366.381 148.192   1
  -7   0  -8 96.7152 102.775   1
  -7   0  -9 1866.12 415.067   1
  -7   0 -10 39.6785 89.7870   1
  -7   0 -11 938.942 322.306   1
  -7   0 -12 156.980 131.188   1
   7   1 -12 111.614 502.718   5
   7   1 -11 570.482 762.674   5
   7   1 -10 242.613 654.955   5
   7   1  -9 528.451 874.538   5
   7   1  -6 233.188 309.533   5
   7  -1  -6-44.8066 57.6092   4
   7   1  -5 389.262 588.252   5
   7  -1  -5 681.100 266.355   4
  -7   1   4 6587.53 544.060   1
   7  -1  -4 5873.29 1076.93   4
  -7   1   3 215.992 109.672   1
   7  -1  -3-6.93024 145.784   4
   7  -1  -2-19.6812 266.311   5
  -7   1   2 1245.36 260.287   1
   7  -1  -2 897.836 437.104   4
   7   1  -2 1199.65 385.964   4
  -7   1   1 93.7756 70.7175   1
   7  -1  -1 42.8069 124.591   4
   7   1  -1 26.9481 90.1942   4
   7  -1   0 261.941 280.462   4
  -7   1   0 296.465 147.414   1
   7   1   0 221.120 152.914   4
  -7   1  -1 1638.11 312.301   1
   7  -1   1 1421.11 502.746   4
   7   1   1 1553.37 434.410   4
   7  -1   2 388.235 644.980   5
   7  -1   2 515.852 399.438   4
  -7   1  -2-16.3399 35.5073   1
   7  -1   3 454.094 391.903   4
  -7   1  -3 453.755 170.809   1
  -7   1  -4 2662.55 432.027   1
   7  -1   4 2355.18 756.043   4
   7  -1   5 499.461 388.334   4
  -7   1  -5 671.786 219.327   1
  -7  -1  -5 537.258 167.583   1
   7  -1   6 328.218 325.537   4
  -7   1  -6 441.418 170.089   1
  -7  -1  -6 465.697 183.609   1
  -7  -1  -7 70.0844 88.5887   1
  -7   1  -7 63.5730 106.673   1
  -7   1  -8 41.1919 43.1650   1
  -7  -1  -8-57.3025 60.6807   1
  -7   1  -9 182.593 156.962   1
  -7  -1  -9 53.7887 100.453   1
  -7   1 -10 117.798 98.8529   1
  -7  -1 -10 29.8799 84.2535   1
  -7  -1 -11 349.424 187.633   1
  -7   1 -11 90.1772 133.003   1
  -7  -1 -12 151.261 127.247   1
   7   2 -12 660.665 800.529   5
   7   2 -11 527.117 864.721   5
   7  -2  -8 417.274 175.582   2
   7  -2  -8 109.926 101.625   4
   7  -2  -7 189.014 314.046   4
   7   2  -6 25.1152 302.350   5
   7  -2  -6-345.717 394.557   4
   7  -2  -5 1540.07 639.390   4
   7  -2  -4 3787.05 1054.71   4
  -7   2   3 2158.39 338.536   1
   7  -2  -3 1700.04 641.393   4
  -7   2   2 1628.30 309.803   1
   7   2  -2 200.330 446.658   5
   7  -2  -2 1104.01 511.152   4
   7  -2  -1-73.7786 348.404   4
  -7   2   1 122.623 107.391   1
   7  -2   0 62.3214 168.295   4
  -7   2   0 66.2083 109.465   1
  -7   2  -1 4118.85 512.190   1
   7  -2   1 3006.34 942.222   4
  -7   2  -2-41.2578 26.6970   1
   7  -2   2 4.91340 232.398   4
  -7   2  -3 1553.96 334.193   1
   7  -2   3 1303.34 647.392   4
  -7   2  -4 187.115 125.698   1
   7  -2   4 330.825 452.990   4
  -7   2  -5-1.79477 40.9933   1
   7  -2   5 311.963 345.728   4
  -7   2  -6 2745.38 482.125   1
   7  -2   6 1713.64 788.976   4
   7  -2   7-113.397 264.115   4
  -7   2  -7 47.6941 126.249   1
   7  -2   8 323.398 178.869   4
  -7  -2  -8 417.899 173.331   1
  -7   2  -8 561.387 246.898   1
  -7  -2  -9 783.280 259.703   1
  -7   2  -9 1266.09 369.224   1
  -7   2 -10-8.25897 75.7380   1
  -7  -2 -10 0.55647 25.0342   1
  -7   2 -11 270.808 212.292   1
  -7  -2 -11 45.9074 50.3480   1
   7   3 -12 647.511 736.010   5
   7   3 -11 488.993 1197.63   5
   7   3 -10 504.953 380.506   5
   7  -3 -10 251.380 166.005   2
   7   3  -9 466.389 928.727   5
   7  -3  -9 67.3481 128.153   2
   7  -3  -9 130.526 358.854   4
   7   3  -8-217.269 260.621   5
   7  -3  -8 632.807 481.766   4
   7  -3  -8 563.218 221.299   2
   7   3  -7 574.559 803.695   5
   7  -3  -7-133.347 125.369   4
   7   3  -6 197.582 536.855   5
   7  -3  -6 209.322 197.034   4
   7  -3  -5 492.270 447.755   4
   7  -3  -4 560.282 476.368   4
   7  -3  -3 865.073 527.664   4
   7  -3  -2 3385.70 1088.61   4
   7  -3  -1 1531.23 697.613   4
   7  -3   0 21.2889 270.623   4
   7  -3   1 1530.56 797.918   4
  -7   3  -1 1571.29 324.190   1
  -7   3  -2 146.836 93.4524   1
   7  -3   2 79.5609 196.835   4
   7  -3   3-426.220 566.126   4
  -7   3  -3 77.0104 113.921   1
   7  -3   4-27.6918 177.016   4
  -7   3  -4 231.989 131.043   1
  -7   3  -5 4718.09 635.659   1
   7  -3   5 2699.02 1013.50   4
  -7   3  -6 1274.56 347.855   1
   7  -3   6 390.962 379.553   4
   7  -3   7 123.878 304.547   4
  -7   3  -7 221.589 164.090   1
   7  -3   8 102.786 372.692   4
   7  -3   9 211.968 270.085   4
  -7  -3 -10 32.2887 34.4810   1
  -7  -3 -11-49.5056 79.8585   1
   7  -4 -12-23.5938 99.6676   2
   7  -4 -11 33.9591 85.1484   2
   7  -4 -10 636.930 285.621   2
   7  -4 -10 682.033 531.297   4
   7  -4  -9-59.4697 294.205   4
   7  -4  -9 49.6907 127.618   2
   7  -4  -8 524.744 477.960   4
   7  -4  -7 215.269 397.955   4
   7  -4  -6 30.2433 301.258   4
   7  -4  -5-140.293 323.921   4
   7  -4  -4 667.391 525.351   4
   7  -4  -3 3019.06 1049.22   4
   7  -4  -2 1373.39 738.797   4
   7  -4  -1 408.164 434.882   4
   7  -4   0 1512.77 819.268   4
   7  -4   1 101.790 404.789   4
   7  -4   2 507.356 683.396   4
   7  -4   3-94.6602 85.0686   4
   7  -4   4 1074.82 790.714   4
   7  -4   5-268.391 154.278   4
   7  -4   6 416.419 506.113   4
   7  -4   7-105.791 225.517   4
   7  -4   8 456.747 567.500   4
   7  -4   9 699.055 694.752   4
   7  -4  10 263.814 424.646   4
   7  -4  11 31.0162 176.841   4
   7  -5 -11 639.724 305.025   2
   7  -5 -10 17.9876 102.531   2
   7  -5 -10-48.2689 138.846   4
   7  -5  -9 316.144 403.450   4
   7  -5  -9 66.1254 148.645   2
   7  -5  -8 298.793 440.959   4
   7  -5  -7 1726.16 841.689   4
   7  -5  -6-47.3961 348.609   4
   7  -5  -5 308.367 282.537   4
   7  -5  -4 116.821 75.5932   4
   7  -5  -3 4331.17 1448.52   4
   7  -5  -2 346.559 535.577   4
   7  -5  -1-105.013 415.399   4
   7  -5   0 1148.93 841.991   4
   7  -5   1 75.5600 105.162   4
   7  -5   2 2209.55 1226.62   4
   7  -5   3-317.421 559.427   4
   7  -5   4 40.9661 442.843   4
   7  -5   5 579.699 772.440   4
   7  -5   6 114.263 33.1875   4
   7  -5   7 697.536 543.435   4
   7  -5   8 127.710 115.049   4
   7  -5   9 366.331 544.827   4
   7  -5  10-149.359 275.669   4
   7  -6 -10 53.0030 127.732   2
   7  -6  -9-254.914 325.881   4
   7  -6  -8 713.596 660.970   4
   7  -6  -7 307.406 589.179   4
   7  -6  -6 129.437 108.665   4
   7  -6  -5 130.763 346.792   4
   7  -6  -4-83.2588 233.628   4
   7  -6  -3-191.766 188.298   4
   7  -6  -2 387.586 308.903   4
   7  -6  -1-34.6138 498.896   4
   7  -6   0 383.992 398.134   4
   7  -6   1 586.308 867.927   4
   7  -6   2 571.660 718.547   4
   7  -6   3-82.1468 211.678   4
   7  -6   4-108.925 131.575   4
   7  -6   5 517.427 709.208   4
   7  -6   6 585.910 708.222   4
   7  -6   7 346.171 466.723   4
   7  -6   8 385.157 524.774   4
   7  -7  -7 73.7520 450.633   4
   7  -7  -6 75.1228 271.369   4
   7  -7  -5 664.529 869.876   4
   7  -7  -4 319.669 705.985   4
   7  -7  -3 844.619 801.770   4
   7  -7  -2-311.783 649.209   4
   7  -7  -1-128.688 635.337   4
   7  -7   0 197.111 574.658   4
   7  -7   1 1320.65 1125.11   4
   7  -7   2 1246.67 1154.47   4
   7  -7   3-175.923 655.958   4
   7  -7   4 75.4729 536.885   4
   7  -7   5 568.625 761.757   4
   7  -7   6 341.285 688.684   4
   7  -8  -3 617.494 748.331   4
   7  -8  -2 1023.41 1110.58   4
   7  -8  -1 239.730 445.737   4
   7  -8   0 1790.61 1419.03   4
   7  -8   1 1221.90 1237.86   4
   8   0  -4-110.123 41.3947   4
   8   0  -3 179.247 351.507   5
  -8   0   3-69.8160 70.8593   1
   8   0  -3 81.7166 160.324   4
   8   0  -2 145.933 479.436   5
  -8   0   2 1059.65 270.767   1
   8   0  -2 590.763 298.342   4
   8   0  -1 204.039 423.588   5
  -8   0   1-8.87252 53.6525   1
   8   0  -1 202.752 209.560   4
   8   0   0 94.8043 215.020   5
  -8   0   0 666.066 222.676   1
   8   0   0 463.418 300.928   4
   8   0   1-75.0384 207.212   5
  -8   0  -1 1.11666 57.8442   1
   8   0   1-25.2320 132.873   4
  -8   0  -2 2269.29 419.507   1
  -8   0  -3 61.5057 104.351   1
  -8   0  -4 873.416 302.124   1
  -8   0  -5-254.666 297.157   1
  -8   0  -6 911.144 320.796   1
  -8   0  -7 50.6106 61.1016   1
  -8   0  -8 347.270 203.152   1
  -8   0  -9 36.3158 87.8513   1
  -8   0 -10 949.589 323.010   1
   8   1  -9 297.028 506.590   5
   8   1  -8-67.2829 300.218   5
   8   1  -7 628.347 351.654   5
   8  -1  -6 419.723 358.930   4
   8   1  -5-251.435 367.953   5
   8  -1  -5 5.85849 126.050   4
   8  -1  -4 157.962 254.678   4
  -8   1   3 103.384 90.8978   1
   8  -1  -3 234.921 264.444   4
  -8   1   2 238.848 145.427   1
   8  -1  -2 73.6783 204.387   4
   8   1  -2 100.883 159.568   4
  -8   1   1 2641.43 443.678   1
   8  -1  -1 1828.16 678.416   4
  -8   1   0 2103.46 389.935   1
   8  -1   0 1259.50 528.017   4
  -8   1  -1 177.489 133.219   1
   8  -1   1 82.1321 133.431   4
  -8   1  -2 849.066 256.983   1
   8  -1   2 834.297 420.592   4
  -8  -1  -2 811.072 202.273   1
  -8  -1  -3 132.072 67.9292   1
  -8   1  -3 190.975 101.157   1
   8  -1   3 110.686 85.8280   4
  -8   1  -4 167.287 153.640   1
  -8  -1  -4 154.520 81.7643   1
  -8  -1  -5 84.0996 28.4465   1
  -8   1  -5 285.694 147.262   1
  -8   1  -6 222.036 162.499   1
  -8  -1  -6 109.857 86.9663   1
  -8   1  -7 16.8408 40.5932   1
  -8  -1  -7-55.3904 84.3515   1
  -8   1  -8 49.5751 97.7855   1
  -8  -1  -8-159.543 192.891   1
  -8   1  -9 239.172 178.721   1
  -8  -1  -9 136.025 138.796   1
  -8  -1 -10 46.8596 91.3981   1
  -8   1 -10 63.7670 107.969   1
   8  -2  -7 256.064 259.717   4
   8  -2  -6 609.330 435.500   4
   8   2  -5 136.876 373.333   5
   8  -2  -5 249.010 301.547   4
   8  -2  -4 306.627 403.572   4
   8   2  -3 528.720 716.083   5
   8  -2  -3 326.555 317.746   4
  -8   2   2 53.1575 99.3410   1
   8  -2  -2 55.5335 105.299   4
   8  -2  -1-30.8633 135.448   5
   8  -2  -1-102.672 42.7685   4
  -8   2   1 127.179 74.0284   1
   8  -2   0 588.488 368.138   4
  -8   2   0 618.589 220.858   1
   8  -2   1 340.596 307.254   4
  -8   2  -1-0.23238 40.4252   1
   8  -2   2 237.731 310.588   4
  -8   2  -2 235.384 136.261   1
   8  -2   3 359.718 333.681   4
  -8   2  -3-37.8490 35.4621   1
   8  -2   4 568.145 474.445   4
  -8   2  -4 281.544 173.003   1
   8  -2   5 1091.02 664.796   4
  -8   2  -5 1158.22 340.675   1
  -8  -2  -6 571.689 200.392   1
  -8   2  -6 837.740 303.899   1
  -8  -2  -7 87.4799 77.4006   1
  -8   2  -7 149.997 136.503   1
  -8  -2  -8 538.156 203.750   1
  -8   2  -8 447.312 255.680   1
  -8   2  -9-10.4784 93.1612   1
  -8  -2  -9-105.149 128.715   1
   8  -3  -8 607.369 437.879   4
   8  -3  -7 41.6769 56.1708   4
   8  -3  -6 1926.03 833.937   4
   8  -3  -5 774.085 582.151   4
   8  -3  -4-91.9379 325.857   4
   8  -3  -3 2407.95 923.843   4
   8  -3  -2 97.8216 212.843   4
   8  -3  -1 189.337 215.046   4
   8  -3   0 322.775 352.994   4
   8  -3   1 254.175 416.302   4
   8  -3   2 137.223 212.337   4
  -8   3  -2 217.794 174.947   1
  -8   3  -3 277.815 190.685   1
   8  -3   3 325.804 466.479   4
  -8   3  -4 223.410 169.256   1
   8  -3   4 394.958 504.225   4
  -8   3  -5 291.890 166.637   1
   8  -3   5-141.123 127.954   4
   8  -3   6-42.2929 322.646   4
  -8   3  -6 320.245 214.447   1
   8  -3   7 473.852 433.491   4
  -8  -3  -9-70.0640 93.4654   1
   8  -4  -9 457.770 549.836   4
   8  -4  -8 287.149 371.065   4
   8  -4  -7 781.038 576.370   4
   8  -4  -6 338.017 455.318   4
   8  -4  -5 305.406 292.712   4
   8  -4  -4 261.157 455.494   4
   8  -4  -3 1788.38 839.682   4
   8  -4  -2 242.747 152.598   4
   8  -4  -1-338.907 386.747   4
   8  -4   0-61.8669 314.415   4
   8  -4   1 24.8514 263.292   4
   8  -4   2 1702.26 867.971   4
   8  -4   3 159.194 287.739   4
   8  -4   4 587.511 602.396   4
   8  -4   5 445.948 603.104   4
   8  -4   6 124.662 341.436   4
   8  -4   7 927.196 664.077   4
   8  -4   8 461.407 517.185   4
   8  -5  -9 778.634 331.585   2
   8  -5  -8 421.210 562.479   4
   8  -5  -7 854.686 696.061   4
   8  -5  -6-142.186 209.983   4
   8  -5  -5-76.5189 271.292   4
   8  -5  -4 164.785 364.350   4
   8  -5  -3 157.662 386.900   4
   8  -5  -2 520.946 515.246   4
   8  -5  -1-118.244 226.034   4
   8  -5   0 3.80981 126.471   4
   8  -5   1 338.968 486.864   4
   8  -5   2 57.0301 72.2654   4
   8  -5   3 697.130 597.090   4
   8  -5   4-97.1521 409.667   4
   8  -5   5-391.246 433.271   4
   8  -5   6 982.461 765.481   4
   8  -5   7 476.392 570.013   4
   8  -5   8 220.661 423.268   4
   8  -6  -6 931.161 716.655   4
   8  -6  -5 537.648 571.508   4
   8  -6  -4-191.962 402.852   4
   8  -6  -3-362.007 431.308   4
   8  -6  -2 1324.22 896.126   4
   8  -6  -1 1249.43 958.132   4
   8  -6   0 33.3686 454.617   4
   8  -6   1 13.2528 118.550   4
   8  -6   2 356.144 480.282   4
   8  -6   3 492.992 783.012   4
   8  -6   4-178.844 340.086   4
   8  -6   5 80.6653 577.808   4
   8  -7  -3-184.058 432.274   4
   8  -7  -2 1295.48 993.004   4
   8  -7  -1-93.4156 403.840   4
   8  -7   0 83.0902 124.989   4
   8  -7   1-381.861 265.124   4
   9   0  -9 522.400 629.774   5
   9   0  -8 185.904 572.847   5
   9   0  -7 764.998 1030.24   5
   9   0  -6 221.836 382.307   5
   9   0  -5-71.8849 382.421   5
   9   0  -4 738.383 767.508   5
   9   0  -4 63.8297 161.798   4
   9   0  -3 373.741 421.721   5
   9   0  -3 129.467 191.429   4
  -9   0   2 40.9882 106.856   1
  -9   0   1 79.9026 94.1735   1
  -9   0   0 105.923 181.053   1
  -9   0  -1-128.981 80.4628   1
  -9   0  -2 89.3155 138.794   1
  -9   0  -3 133.789 169.243   1
  -9   0  -4-53.3461 102.970   1
  -9   0  -5-33.6770 87.7212   1
  -9   0  -6-72.2626 81.6513   1
  -9   0  -7-11.4491 68.2055   1
   9   1  -5 59.4323 273.093   5
   9  -1  -5 714.035 451.427   4
   9  -1  -4 124.416 201.153   4
   9   1  -3 324.902 550.184   5
   9  -1  -3 26.5737 35.4796   4
   9   1  -2-201.525 148.657   5
  -9  -1   2 182.919 105.031   1
   9  -1  -2 49.8539 131.960   4
   9  -1  -1 473.588 570.843   5
  -9   1   1 664.276 246.580   1
  -9  -1   1 782.886 234.138   1
   9  -1  -1 502.293 373.399   4
   9  -1   0 26.8978 423.677   5
  -9   1   0 669.246 251.232   1
  -9  -1   0 359.495 166.898   1
   9  -1   0 216.939 273.913   4
  -9   1  -1 17.2351 59.0527   1
  -9  -1  -1 242.827 127.732   1
  -9  -1  -2 13.5011 86.5992   1
  -9   1  -2 73.8891 52.7506   1
  -9  -1  -3-78.5693 118.387   1
  -9   1  -3 65.6664 88.7206   1
  -9   1  -4-52.2170 57.0540   1
  -9  -1  -4 46.7933 98.7812   1
  -9   1  -5-47.9816 78.2155   1
  -9  -1  -5-55.9500 138.775   1
  -9   1  -6 23.2957 64.7600   1
  -9  -1  -6-139.497 143.662   1
  -9   1  -7 184.090 165.540   1
  -9  -1  -7 225.293 217.455   1
   9  -2  -8 93.5844 664.967   5
   9  -2  -7 351.305 361.608   5
   9  -2  -7 402.076 365.869   4
   9  -2  -6 334.668 613.169   5
   9   2  -6 177.576 538.556   5
   9  -2  -6 138.791 154.611   4
   9   2  -5 219.867 636.116   5
   9  -2  -5 85.5886 214.430   4
   9  -2  -4 183.202 282.017   4
   9  -2  -3 145.549 302.485   4
   9  -2  -2 169.565 216.775   4
  -9   2   1 295.436 177.038   1
   9  -2  -1 383.699 298.217   4
   9  -2   0 213.038 220.163   4
  -9   2   0 375.975 203.202   1
   9  -2   1 182.660 178.366   4
  -9   2  -1 194.724 143.667   1
   9  -2   2 120.150 168.119   4
  -9   2  -2 275.658 185.442   1
  -9   2  -3 1067.21 346.041   1
  -9   2  -4 289.892 198.551   1
  -9  -2  -4 198.429 149.118   1
  -9  -2  -5 28.4058 75.6448   1
  -9   2  -5 17.6563 58.7679   1
  -9  -2  -6-27.5365 55.9618   1
  -9   2  -6 97.0367 151.406   1
  -9   2  -7 370.753 252.607   1
  -9  -2  -7 295.657 166.149   1
   9  -3  -8-264.332 309.920   4
   9  -3  -7 164.219 344.105   4
   9  -3  -6 397.104 426.389   4
   9  -3  -5 47.1271 155.271   4
   9  -3  -4 275.500 308.087   4
   9  -3  -3 329.279 377.861   4
   9  -3  -2 305.616 337.969   4
   9  -3  -1 71.2769 173.800   5
   9  -3  -1-456.895 382.179   4
   9  -3   0 143.698 260.340   4
   9  -3   1-27.7898 186.496   4
   9  -3   2 1038.40 663.040   4
   9  -3   3-141.939 194.230   4
   9  -3   4 197.255 238.463   4
   9  -4  -7 205.070 365.890   4
   9  -4  -6 291.736 355.052   4
   9  -4  -5 492.096 493.052   4
   9  -4  -4 646.567 591.822   4
   9  -4  -3 109.970 234.597   4
   9  -4  -2 236.982 259.462   4
   9  -4  -1 249.609 272.526   4
   9  -4   0-291.708 356.639   4
   9  -4   1 605.934 536.607   4
   9  -4   2 56.3473 318.571   4
   9  -4   3-366.965 398.349   4
   9  -4   4 836.092 672.181   4
   9  -4   5 228.235 365.189   4
   9  -5  -5 183.791 147.403   4
   9  -5  -4-79.3926 384.436   4
   9  -5  -3 164.858 227.551   4
   9  -5  -2 1213.50 773.083   4
   9  -5  -1 169.781 251.917   4
   9  -5   0-215.811 451.849   4
   9  -5   1 166.703 313.297   4
   9  -5   2-103.898 222.937   4
   9  -5   3-86.9887 131.183   4
   9  -5   4 34.7433 92.8426   4
   9  -5   5 77.2749 393.619   4
  10   0  -6 551.002 344.113   5
  10   0  -2 119.770 362.752   5
  10   0  -1 68.2613 492.333   5
 -10   0   0 366.716 206.830   1
 -10   0  -1-36.7695 67.2166   1
 -10   0  -2 232.725 160.460   1
 -10   0  -3 7.07809 79.4105   1
 -10   0  -4 679.745 285.049   1
 -10   0  -5 50.3903 48.6728   1
  10  -1  -6 988.398 899.290   5
  10  -1  -5 305.640 257.892   5
  10   1  -5-50.3215 201.996   5
  10  -1  -5 139.718 238.671   4
  10  -1  -4 19.9803 489.912   5
  10   1  -4 88.6248 379.276   5
  10  -1  -4 114.832 145.021   4
  10   1  -3 347.335 681.245   5
  10  -1  -2 374.442 550.025   5
 -10   1   0 449.908 235.715   1
 -10  -1   0 542.426 237.394   1
 -10   1  -1 60.6228 80.8826   1
 -10  -1  -1-37.2990 95.3379   1
 -10   1  -2 11.0354 83.2326   1
 -10  -1  -2 124.683 116.578   1
 -10   1  -3 15.9836 87.0288   1
 -10  -1  -3-3.35157 77.9339   1
 -10   1  -4 90.7517 161.523   1
 -10  -1  -4-74.5810 172.343   1
 -10   1  -5 122.433 146.158   1
  10  -2  -6 316.097 312.894   4
  10  -2  -5 182.993 253.006   4
  10  -2  -4 71.0284 161.582   4
  10  -2  -3-34.9098 124.464   4
  10  -2  -2 83.6753 182.146   4
 -10  -2   1 34.9793 22.4179   1
 -10  -2   0 30.2898 2.98547   1
 -10  -2  -1 9.43881 53.7526   1
 -10   2  -1 207.748 198.726   1
 -10   2  -2 78.0335 116.891   1
 -10  -2  -2-57.6124 101.857   1
 -10  -2  -3-57.7012 55.9925   1
 -10   2  -3 124.900 164.811   1
 -10  -2  -4 7.26006 54.0291   1
 -10   2  -4 174.742 162.008   1
  10  -3  -5-47.9065 262.609   4
  10  -3  -4 266.278 316.264   4
  10  -3  -3 279.644 362.233   4
  10  -3  -2 560.174 460.614   4
  10  -3  -1 345.421 339.559   4
  10  -3   0-58.9629 138.466   4
  10  -4  -3 279.660 456.533   4
  10  -4  -2 248.193 260.591   4
  10  -4  -1 174.175 277.008   4
  10  -4   0-158.665 243.385   4
  10  -4   1 487.180 457.368   4
  10  -4   2-103.282 199.969   4
 -11  -1  -1 171.281 146.015   1
   0   0   0    0.00    0.00   0
TITL DMP5_test1 in P2(1)/n
REM P2(1)/n (#14 in standard setting)
CELL 0.71073   7.462724   7.826703  11.790489  90.0000  93.2330  90.0000
ZERR    4.00   0.001858   0.002018   0.001901   0.0000   0.0181   0.0000
LATT  1
SYMM -x+1/2, y+1/2,-z+1/2
SFAC C H N Cl
UNIT 20.00 16.00 8.00 8.00
TREF
HKLF 4
END
;
_shelx_hkl_checksum     46828
_shelx_res_file
;
TITL DMP5      P 21/N       R   0.07
CELL  0.71073  7.46300  7.82700 11.79000 90.00000 93.23300 90.00000
ZERR 4  0.00500  0.00500  0.00500  0.00000  0.00500  0.00000
LATT 1
SYMM -X+ 0.50000, Y+ 0.50000, -Z+ 0.50000
SFAC C H CL N
UNIT 20 16 8 8
L.S. 9
FMAP 2
PLAN 20
OMIT 1 0 1
OMIT 0 50.5
ACTA
BOND $H
HTAB
EQIV $1 -X, -Y+1, -Z+1
HTAB C2 N3_$1
CONF
SIZE    0.0800    0.0800    0.1000
WGHT    0.072900
FVAR       6.17250
CL14  3    0.473930    0.218158    0.571808    11.00000    0.08463    0.06012 =
         0.06043    0.00889   -0.00194   -0.00095
CL16  3    0.456306    0.442954    0.137626    11.00000    0.09342    0.10528 =
         0.05920    0.01160    0.02191   -0.01093
N1    4    0.206565    0.483169    0.277488    11.00000    0.05719    0.06102 =
         0.06288    0.00119    0.00332    0.00543
N3    4    0.215340    0.388206    0.469492    11.00000    0.05748    0.05743 =
         0.06023   -0.00404    0.01601    0.00046
C2    1    0.138319    0.465701    0.378388    11.00000    0.04951    0.07431 =
         0.07455   -0.00786    0.00477    0.00765
AFIX  43
H2    2    0.025105    0.512275    0.386462    11.00000   -1.20000
AFIX   0
C4    1    0.374445    0.322476    0.454381    11.00000    0.04463    0.03923 =
         0.05372   -0.00340    0.00414   -0.00348
C5    1    0.465859    0.330939    0.354563    11.00000    0.04216    0.03883 =
         0.05713   -0.00558    0.00886   -0.00480
C6    1    0.364978    0.417522    0.268510    11.00000    0.05450    0.05270 =
         0.04754   -0.00228    0.00696   -0.00364
C51   1    0.646426    0.255343    0.342566    11.00000    0.05125    0.06955 =
         0.08051   -0.00184    0.01595    0.00745
AFIX 137
H51A  2    0.704113    0.312052    0.282307    11.00000   -1.50000
H51B  2    0.634360    0.135912    0.325239    11.00000   -1.50000
H51C  2    0.717475    0.269223    0.412400    11.00000   -1.50000
AFIX   0
HKLF 4
REM  DMP5      P 21/N       R   0.07
REM R1 =  0.0679 for     791 Fo > 4sig(Fo)  and  0.0980 for all    1228 data
REM     83 parameters refined using      0 restraints
END
WGHT      0.0729      0.0000
REM Instructions for potential hydrogen bonds
HTAB C2 N3_$1
REM Highest difference peak  0.390,  deepest hole -0.381,  1-sigma level  0.088
Q1    1   0.3895  0.2058  0.5219  11.00000  0.05    0.36
Q2    1   0.5323  0.4460  0.2090  11.00000  0.05    0.33
Q3    1   0.6312  0.2237  0.5434  11.00000  0.05    0.31
Q4    1   0.5671  0.3202  0.5356  11.00000  0.05    0.31
Q5    1   0.2360  0.6616  0.2809  11.00000  0.05    0.27
Q6    1   0.9155  0.1805  0.4127  11.00000  0.05    0.26
Q7    1   0.5155  0.6780  0.1672  11.00000  0.05    0.22
Q8    1   0.6875 -0.0224  0.3848  11.00000  0.05    0.22
Q9    1   0.6623  0.2196  0.2800  11.00000  0.05    0.22
Q10   1   0.5679  0.1128  0.5334  11.00000  0.05    0.19
Q11   1   0.2115  0.3964  0.5711  11.00000  0.05    0.19
Q12   1   0.4352  0.3464  0.3229  11.00000  0.05    0.19
Q13   1   0.3174  0.2368  0.1992  11.00000  0.05    0.19
Q14   1   0.4045  0.3207  0.6053  11.00000  0.05    0.19
Q15   1   0.3923  0.5413  0.1813  11.00000  0.05    0.19
Q16   1   0.3497  0.0242  0.5391  11.00000  0.05    0.19
Q17   1   0.4042  0.2345  0.4058  11.00000  0.05    0.18
Q18   1   0.7871  0.2810  0.3399  11.00000  0.05    0.18
Q19   1   0.4041  0.0923  0.5971  11.00000  0.05    0.18
Q20   1   0.7575  0.3146  0.3359  11.00000  0.05    0.18
;
_shelx_res_checksum     28893
_shelxl_version_number     2014/6
