# Supplementary material for: Crystal structure of 4,6-di­chloro-5-methyl­pyrimidine
Source: Acta Crystallogr E Crystallogr Commun. 2015 Dec 19;71(Pt 12):o1073–4. doi: 10.1107/S2056989015024020 (PMC4719985; doi:10.1107/S2056989015024020)
Supplement: Supplementary file 2 [file e-71-o1073-Isup2.hkl]

data_I                                                                          
_shelx_title ' DMP5      P 21/N       R   0.07'                                 
_shelx_refln_list_code          4                                               
_shelx_F_calc_maximum      139.80                                               
_exptl_crystal_F_000       328.00                                               
_reflns_d_resolution_high  0.8334                                               
                                                                                
loop_                                                                           
 _space_group_symop_operation_xyz                                               
 'x, y, z'                                                                      
 '-x+1/2, y+1/2, -z+1/2'                                                        
 '-x, -y, -z'                                                                   
 'x-1/2, -y-1/2, z-1/2'                                                         
                                                                                
_cell_length_a     7.4630                                                       
_cell_length_b     7.8270                                                       
_cell_length_c    11.7900                                                       
_cell_angle_alpha  90.000                                                       
_cell_angle_beta   93.233                                                       
_cell_angle_gamma  90.000                                                       
                                                                                
_shelx_F_squared_multiplier     1.000                                           
                                                                                
loop_                                                                           
 _refln_index_h                                                                 
 _refln_index_k                                                                 
 _refln_index_l                                                                 
 _refln_F_squared_calc                                                          
 _refln_F_squared_meas                                                          
 _refln_F_squared_sigma                                                         
 _refln_observed_status                                                         
   2   0   0       3310.15       3198.25        52.70 o                         
   4   0   0        324.33        280.98        28.30 o                         
   6   0   0        154.94        127.71        21.82 o                         
   8   0   0         14.92         10.47         3.93 o                         
   1   1   0       1711.59       1559.30        15.18 o                         
   2   1   0        490.29        507.03         6.26 o                         
   3   1   0       1080.14       1265.94        28.89 o                         
   4   1   0       1451.79       1620.32        23.80 o                         
   5   1   0        125.01        146.75        15.29 o                         
   6   1   0        110.71        136.98        21.58 o                         
   7   1   0          8.37          6.82         2.61 o                         
   8   1   0         48.72         48.76        11.08 o                         
   0   2   0          4.21          3.23         7.12 o                         
   1   2   0       2938.21       2938.89       345.42 o                         
   2   2   0        861.48        863.63        63.16 o                         
   3   2   0        242.51        245.75         9.32 o                         
   4   2   0         44.15         33.99         5.09 o                         
   5   2   0          5.72          4.46         1.57 o                         
   6   2   0         46.71         44.74         7.36 o                         
   7   2   0          0.92          1.70         2.41 o                         
   8   2   0         12.32         15.94         4.97 o                         
   1   3   0         53.19         44.48        16.53 o                         
   2   3   0         70.39         76.28        23.72 o                         
   3   3   0        738.54        637.73        10.74 o                         
   4   3   0         28.86         31.53         9.71 o                         
   5   3   0         16.26         18.88        11.44 o                         
   6   3   0         39.57         45.53        18.90 o                         
   7   3   0          8.87          0.56         7.10 o                         
   8   3   0          6.24          8.47         9.26 o                         
   0   4   0        779.92       1114.27       115.96 o                         
   1   4   0        444.77        611.00        59.07 o                         
   2   4   0        208.39        221.56        54.54 o                         
   3   4   0        126.33        102.18         5.23 o                         
   4   4   0         14.13         14.15         1.83 o                         
   5   4   0         74.68         87.05        32.52 o                         
   6   4   0         22.18         42.21        21.31 o                         
   7   4   0         29.29         39.70        21.50 o                         
   8   4   0          0.00          0.00         8.25 o                         
   1   5   0        371.12        550.36        59.11 o                         
   2   5   0          2.54          8.58         4.33 o                         
   3   5   0        124.67        111.27        28.10 o                         
   4   5   0        131.29         97.80        41.82 o                         
   5   5   0         31.50         38.33        18.19 o                         
   6   5   0         59.29         91.90        36.97 o                         
   7   5   0          5.80         30.16        22.10 o                         
   0   6   0         47.48         53.34        25.60 o                         
   1   6   0          1.40          4.41         7.04 o                         
   2   6   0         25.82         32.44         8.50 o                         
   3   6   0         10.98         12.19         3.41 o                         
   4   6   0          1.13          7.00        11.80 o                         
   5   6   0         17.89         35.76        22.70 o                         
   6   6   0          2.48          0.00        23.38 o                         
   1   7   0         30.11         29.66         9.46 o                         
   2   7   0         25.57         30.98         8.44 o                         
   3   7   0        100.20        113.52        30.59 o                         
   4   7   0          6.70         17.86        24.35 o                         
   5   7   0          3.12          9.72        17.47 o                         
   0   8   0         19.65         32.91        22.76 o                         
   1   8   0         12.88          5.50         5.64 o                         
   2   8   0         50.09         59.78        15.59 o                         
   3   8   0         30.47         34.60        12.05 o                         
   4   8   0          1.28          0.00        10.10 o                         
   1   9   0        112.29        143.59        28.26 o                         
   2   9   0         26.30         42.20        14.31 o                         
  -7   0   1        167.40        173.77        12.78 o                         
  -5   0   1         69.48         71.00        15.36 o                         
  -3   0   1       1295.19       1369.20        53.37 o                         
  -1   0   1       7302.95       6631.23        73.65 o                         
   3   0   1         12.52         14.90         6.35 o                         
   5   0   1         43.96         33.42        23.04 o                         
   7   0   1         42.23         43.87         6.43 o                         
  -8   1   1         60.54         64.04        10.67 o                         
  -7   1   1          0.15          1.55         1.33 o                         
  -6   1   1         14.75         16.79         3.42 o                         
  -5   1   1        232.50        246.21        19.15 o                         
  -4   1   1        301.51        336.43        11.68 o                         
  -3   1   1        690.11        746.23        15.06 o                         
  -2   1   1        865.42        796.30        48.29 o                         
  -1   1   1          4.43          4.64         1.37 o                         
   0   1   1         91.95         92.72         9.01 o                         
   1   1   1       2183.40       2048.11        18.12 o                         
   2   1   1       3319.82       3768.91       225.32 o                         
   3   1   1          1.90          1.33         0.49 o                         
   4   1   1       1450.50       1436.70        42.57 o                         
   5   1   1         26.67         26.70         4.39 o                         
   6   1   1          3.28          2.38         1.46 o                         
   7   1   1         40.41         41.31         5.94 o                         
   8   1   1          4.15          3.41         2.47 o                         
  -8   2   1          0.38          0.00         1.49 o                         
  -7   2   1          0.21          2.00         2.69 o                         
  -6   2   1        217.51        215.72        14.93 o                         
  -5   2   1         33.53         40.36         9.94 o                         
  -4   2   1         38.91         34.00         4.81 o                         
  -3   2   1          9.78         16.56        10.91 o                         
  -2   2   1        982.88       1237.35        75.41 o                         
  -1   2   1       1238.28       1207.61       208.32 o                         
   0   2   1       5823.68       5378.54      1042.26 o                         
   1   2   1      19544.35      20664.91      3124.37 o                         
   2   2   1        160.31        175.56        12.26 o                         
   3   2   1        992.86        965.44        25.16 o                         
   4   2   1          4.43          3.24         1.20 o                         
   5   2   1        147.42        143.62         8.77 o                         
   6   2   1         49.88         59.00         6.24 o                         
   7   2   1         81.42        102.92        14.60 o                         
   8   2   1          1.82          1.03         4.47 o                         
  -8   3   1          0.97          4.97         5.64 o                         
  -7   3   1         41.84         40.19        18.31 o                         
  -6   3   1          2.62          5.76        12.81 o                         
  -5   3   1        297.92        376.44        54.42 o                         
  -4   3   1         92.17        126.46        31.03 o                         
  -3   3   1       2284.73       3045.15       149.03 o                         
  -2   3   1         21.65         48.11        15.48 o                         
  -1   3   1        428.53        411.47        57.72 o                         
   0   3   1         60.61         66.65        18.15 o                         
   1   3   1       1915.08       2406.58       351.61 o                         
   2   3   1        425.79        434.77        47.12 o                         
   3   3   1          0.79          1.96         6.53 o                         
   4   3   1          1.50          0.00         1.77 o                         
   5   3   1        162.72        199.17        41.70 o                         
   6   3   1         39.50         53.01        23.08 o                         
   7   3   1         31.42         41.03         7.88 o                         
   8   3   1          1.71          6.67        10.93 o                         
  -8   4   1          0.01          0.00        10.15 o                         
  -7   4   1          2.85         10.71        11.41 o                         
  -6   4   1          6.52         18.80        12.60 o                         
  -5   4   1         84.94        104.79        33.85 o                         
  -4   4   1         18.33         37.21        15.64 o                         
  -3   4   1          1.35          0.45         3.84 o                         
  -2   4   1        128.35        121.21        26.39 o                         
  -1   4   1        198.08        211.35        41.77 o                         
   0   4   1        209.56        328.98        53.01 o                         
   1   4   1        170.01        215.91        33.29 o                         
   2   4   1        304.56        343.70        63.99 o                         
   3   4   1        231.32        219.15         7.73 o                         
   4   4   1         41.53         44.01        10.88 o                         
   5   4   1         62.31         65.76        27.29 o                         
   6   4   1          1.26          0.57         1.98 o                         
   7   4   1          0.96          2.67        10.62 o                         
   8   4   1          0.00          0.65         6.91 o                         
  -7   5   1          0.65          0.00        10.90 o                         
  -6   5   1          3.66          0.00         1.22 o                         
  -5   5   1          2.04          0.00        11.34 o                         
  -4   5   1         11.64         21.63        15.03 o                         
  -3   5   1          5.73          4.36         3.91 o                         
  -2   5   1        116.90        124.64        16.92 o                         
  -1   5   1         69.67         76.88        23.42 o                         
   0   5   1        117.86        182.53        33.31 o                         
   1   5   1         18.95         35.59        23.12 o                         
   2   5   1          1.05          1.61         2.13 o                         
   3   5   1         16.58         17.09         2.50 o                         
   4   5   1        333.77        273.57        98.92 o                         
   5   5   1         14.78         26.58        23.56 o                         
   6   5   1          9.25         20.36        15.59 o                         
   7   5   1          0.05          1.98         2.76 o                         
  -6   6   1         27.95         55.31        30.45 o                         
  -5   6   1          0.56          0.00        16.43 o                         
  -4   6   1        123.68        200.04        55.71 o                         
  -3   6   1          0.61          0.00         3.70 o                         
  -2   6   1        193.00        238.34        53.70 o                         
  -1   6   1         48.92         63.72        12.49 o                         
   0   6   1        373.04        583.93        64.72 o                         
   1   6   1          2.07          0.75         1.65 o                         
   2   6   1          4.49         11.72         5.03 o                         
   3   6   1          0.00          0.86         1.57 o                         
   4   6   1         28.61         58.29        33.69 o                         
   5   6   1          5.48          9.52        15.86 o                         
   6   6   1          1.24          9.25         9.12 o                         
  -5   7   1         26.16         44.95        31.97 o                         
  -4   7   1         34.73        109.58        49.48 o                         
  -3   7   1         13.02          9.60         5.07 o                         
  -2   7   1         35.63         33.12        10.35 o                         
  -1   7   1          5.44          7.20         6.91 o                         
   0   7   1        241.60        344.16        51.06 o                         
   1   7   1         22.89         32.09        13.69 o                         
   2   7   1        269.37        308.50        29.22 o                         
   3   7   1        125.11        122.30        40.41 o                         
   4   7   1         61.00         53.69        15.81 o                         
   5   7   1         11.01         15.92        18.53 o                         
  -4   8   1          7.89          9.75        17.95 o                         
  -3   8   1          7.07          6.43         6.55 o                         
  -2   8   1         23.34         34.04        10.28 o                         
  -1   8   1          7.45          4.97         5.05 o                         
   0   8   1          0.39          1.11         5.38 o                         
   1   8   1          0.31          1.58         3.67 o                         
   2   8   1          1.43          8.02        13.86 o                         
   3   8   1         37.12         43.19        18.52 o                         
   4   8   1          5.67          3.65         3.40 o                         
  -2   9   1         55.92         59.85        16.95 o                         
  -1   9   1          0.19          2.96         8.02 o                         
   0   9   1         28.73         28.02        11.01 o                         
   1   9   1          5.08          0.00         2.55 o                         
   2   9   1         17.77         23.62        11.85 o                         
  -8   0   2         11.14         18.91         6.46 o                         
  -6   0   2        208.49        230.34        29.51 o                         
  -4   0   2          1.29          3.70         1.82 o                         
  -2   0   2       1332.19       1277.48        46.46 o                         
   0   0   2         92.50        114.25         6.48 o                         
   2   0   2       5602.37       5068.41       362.28 o                         
   4   0   2        702.92        574.14        43.21 o                         
   6   0   2        152.23        148.13        10.92 o                         
   8   0   2         39.30         59.56        11.01 o                         
  -8   1   2          0.97          3.83         2.50 o                         
  -7   1   2         33.57         22.67         6.19 o                         
  -6   1   2          0.15          0.00         0.78 o                         
  -5   1   2        252.10        288.10        30.70 o                         
  -4   1   2       1126.14       1165.06        57.50 o                         
  -3   1   2        437.71        415.71         7.09 o                         
  -2   1   2       3515.43       3252.97        43.42 o                         
  -1   1   2          1.54          0.00         0.82 o                         
   0   1   2         11.39         14.44         1.89 o                         
   1   1   2       1735.64       1916.17        64.22 o                         
   2   1   2        933.22        932.34        43.21 o                         
   3   1   2         23.34         20.27         3.10 o                         
   4   1   2        217.54        208.18        16.81 o                         
   5   1   2        169.95        168.82        16.00 o                         
   6   1   2          1.44          4.20         1.72 o                         
   7   1   2          0.57          1.17         5.42 o                         
   8   1   2         19.49         21.72         3.90 o                         
  -8   2   2          0.06          1.43         1.90 o                         
  -7   2   2         48.13         31.49         9.43 o                         
  -6   2   2         33.87         39.12         6.37 o                         
  -5   2   2          1.10          0.65         0.91 o                         
  -4   2   2        229.76        236.45        34.72 o                         
  -3   2   2        284.13        331.52       117.30 o                         
  -2   2   2        771.76       1195.79       119.36 o                         
  -1   2   2         97.82         95.37        14.09 o                         
   0   2   2       2997.76       3012.85        96.98 o                         
   1   2   2         45.51         54.80         4.48 o                         
   2   2   2          1.28          2.60         0.98 o                         
   3   2   2         93.13        100.51         5.93 o                         
   4   2   2         15.84         17.53         2.15 o                         
   5   2   2          2.35          2.88         1.36 o                         
   6   2   2          2.51          6.86         9.51 o                         
   7   2   2          0.10          0.00         0.70 o                         
   8   2   2          3.64          6.20         3.28 o                         
  -8   3   2         14.17          2.57         5.59 o                         
  -7   3   2         84.85         88.86        28.57 o                         
  -6   3   2         12.84         14.55        12.12 o                         
  -5   3   2          3.97          3.47         4.30 o                         
  -4   3   2         38.66         49.19        19.53 o                         
  -3   3   2        240.51        332.09        45.71 o                         
  -2   3   2        321.45        335.00        82.10 o                         
  -1   3   2         35.27         36.89         6.98 o                         
   0   3   2          3.16          7.38         6.18 o                         
   1   3   2        226.40        256.31        51.50 o                         
   2   3   2        638.49        655.97        30.09 o                         
   3   3   2        500.06        459.89        64.25 o                         
   4   3   2          1.81          3.26         1.48 o                         
   5   3   2        667.69        672.21        79.32 o                         
   6   3   2          0.03          0.85         4.84 o                         
   7   3   2          1.94          3.29         2.22 o                         
   8   3   2          0.54          4.76         3.54 o                         
  -8   4   2         10.70          6.37         4.01 o                         
  -7   4   2         24.36         36.05        19.39 o                         
  -6   4   2          0.02         11.92         9.64 o                         
  -5   4   2        243.12        289.61        52.59 o                         
  -4   4   2         33.93         53.61        23.37 o                         
  -3   4   2        237.05        492.86        78.15 o                         
  -2   4   2         11.28         22.18         6.14 o                         
  -1   4   2       1642.85       1834.14       289.23 o                         
   0   4   2         31.24         48.95        14.55 o                         
   1   4   2       3411.18       4389.88       840.22 o                         
   2   4   2       1712.68       1638.87        79.78 o                         
   3   4   2        365.50        304.64        10.84 o                         
   4   4   2         38.33         36.42         4.76 o                         
   5   4   2          4.40          7.03         7.88 o                         
   6   4   2         16.25         18.89        14.44 o                         
   7   4   2          1.80         13.32        17.94 o                         
  -7   5   2          5.04          9.10        14.06 o                         
  -6   5   2         19.86         11.92        16.77 o                         
  -5   5   2         15.72          9.94         7.28 o                         
  -4   5   2        167.82        224.11        53.79 o                         
  -3   5   2         74.55         83.07        39.22 o                         
  -2   5   2        590.13        661.51       150.54 o                         
  -1   5   2          0.39          3.20         2.71 o                         
   0   5   2        505.70        717.65        65.75 o                         
   1   5   2         69.27         86.84        18.40 o                         
   2   5   2        596.21        552.43        77.40 o                         
   3   5   2        721.23        552.97        28.62 o                         
   4   5   2        172.10        142.30        57.76 o                         
   5   5   2         47.09         52.99        33.94 o                         
   6   5   2         31.12         26.18        21.00 o                         
   7   5   2         22.71         57.99        32.19 o                         
  -6   6   2         18.38         16.51        12.98 o                         
  -5   6   2         89.80        126.78        42.58 o                         
  -4   6   2         10.49         18.94        17.08 o                         
  -3   6   2         17.55         23.65         7.55 o                         
  -2   6   2         77.73         86.75        39.30 o                         
  -1   6   2        102.60        115.73        18.29 o                         
   0   6   2          0.72          7.49        10.49 o                         
   1   6   2          7.01          1.21         6.80 o                         
   2   6   2         54.30         54.88         9.57 o                         
   3   6   2         36.40         39.94         8.49 o                         
   4   6   2        230.21        340.76        83.40 o                         
   5   6   2          0.59          2.09        16.44 o                         
   6   6   2          4.99         13.53        11.08 o                         
  -5   7   2          5.62         14.60        15.14 o                         
  -4   7   2         17.88         52.39        37.02 o                         
  -3   7   2          0.71          0.85         4.12 o                         
  -2   7   2          2.91          1.96         4.22 o                         
  -1   7   2        111.25        148.40        34.76 o                         
   0   7   2          9.24         24.26        13.82 o                         
   1   7   2         61.67         90.81        23.90 o                         
   2   7   2         51.09         52.65        13.20 o                         
   3   7   2          7.53          5.87         2.02 o                         
   4   7   2         10.24          8.71         5.53 o                         
   5   7   2          7.97         24.06        24.47 o                         
  -4   8   2         12.21         38.37        28.33 o                         
  -3   8   2         33.75         47.59        21.69 o                         
  -2   8   2          6.19          5.67         6.29 o                         
  -1   8   2         30.18         39.28        13.91 o                         
   0   8   2          1.01          4.13         6.01 o                         
   1   8   2         31.03         33.48        10.55 o                         
   2   8   2          3.97          5.33         7.39 o                         
   3   8   2          5.49          3.59        14.78 o                         
   4   8   2          0.02          7.91         5.86 o                         
  -2   9   2          0.73          0.50         2.42 o                         
  -1   9   2          9.60          9.59         6.62 o                         
   0   9   2          2.63          2.03         4.05 o                         
   1   9   2         14.38         21.03        10.87 o                         
   2   9   2          0.51          0.00         6.67 o                         
  -7   0   3         14.75         15.79         3.72 o                         
  -5   0   3          8.37         13.52         7.19 o                         
  -3   0   3        957.36        947.53        46.51 o                         
  -1   0   3       1353.36       1291.38        21.64 o                         
   1   0   3       1400.03       1829.35        38.04 o                         
   3   0   3        215.73        162.35        33.32 o                         
   5   0   3          9.01          6.16         1.84 o                         
   7   0   3         18.37         12.42         4.90 o                         
  -8   1   3          2.76          3.60         2.26 o                         
  -7   1   3          1.38          3.16         2.93 o                         
  -6   1   3         73.43         89.06        13.13 o                         
  -5   1   3         73.27         73.68         4.62 o                         
  -4   1   3        531.63        543.82        25.56 o                         
  -3   1   3        534.07        440.95         9.65 o                         
  -2   1   3        479.32        518.23         9.52 o                         
  -1   1   3       3427.14       4039.06        49.28 o                         
   0   1   3        479.97        445.36        11.25 o                         
   1   1   3          4.38          3.84         1.66 o                         
   2   1   3        207.76        203.08        10.52 o                         
   3   1   3        189.89        242.26        10.74 o                         
   4   1   3          3.44          2.82         2.23 o                         
   5   1   3        147.28        136.54        15.34 o                         
   6   1   3        203.85        182.79        18.44 o                         
   7   1   3          4.51         11.91         4.11 o                         
   8   1   3          1.77          3.71         1.24 o                         
  -8   2   3          0.95         10.20         7.62 o                         
  -7   2   3         44.87         54.26         7.86 o                         
  -6   2   3         19.85         19.81         4.33 o                         
  -5   2   3        262.91        311.48        41.35 o                         
  -4   2   3         18.27         19.49         9.55 o                         
  -3   2   3        460.67        454.86        45.13 o                         
  -2   2   3        305.34        358.18        20.37 o                         
  -1   2   3       1012.38        935.79        78.96 o                         
   0   2   3       1810.88       1955.70        39.10 o                         
   1   2   3       1070.98       1083.71        19.52 o                         
   2   2   3        662.97        492.37        11.57 o                         
   3   2   3        463.05        472.78        16.90 o                         
   4   2   3        264.52        252.18        16.57 o                         
   5   2   3         82.82         82.98         6.43 o                         
   6   2   3          5.11          8.80         3.67 o                         
   7   2   3         35.38         39.14         7.79 o                         
   8   2   3          0.84          0.01         5.22 o                         
  -8   3   3         49.66         63.20        24.25 o                         
  -7   3   3         24.92         22.71        13.85 o                         
  -6   3   3         19.53         12.16        10.00 o                         
  -5   3   3         28.05         30.38        14.93 o                         
  -4   3   3          3.48          4.74         3.47 o                         
  -3   3   3       1176.76       1152.68       156.04 o                         
  -2   3   3        407.27        519.59        48.72 o                         
  -1   3   3        907.74        913.19        33.77 o                         
   0   3   3         21.48         32.85         6.12 o                         
   1   3   3        733.01        669.84        50.98 o                         
   2   3   3       1278.12       1053.49        19.21 o                         
   3   3   3        928.66        765.87       113.05 o                         
   4   3   3        344.05        342.76        16.79 o                         
   5   3   3        463.72        508.12        27.76 o                         
   6   3   3          6.39          5.80         3.69 o                         
   7   3   3          0.22          0.00         6.60 o                         
   8   3   3          4.20          7.66         4.63 o                         
  -7   4   3         65.21         79.24        27.54 o                         
  -6   4   3        195.69        196.12        43.91 o                         
  -5   4   3         10.96         17.26        13.05 o                         
  -4   4   3        242.28        307.18        51.70 o                         
  -3   4   3         14.46         23.35        13.51 o                         
  -2   4   3        238.22        256.26        37.29 o                         
  -1   4   3          1.86          0.60         1.42 o                         
   0   4   3        408.36        465.03        40.32 o                         
   1   4   3        481.00        437.65        30.60 o                         
   2   4   3          4.24          3.26         0.78 o                         
   3   4   3          0.03          0.34         1.28 o                         
   4   4   3         90.42         75.98         7.59 o                         
   5   4   3        163.38        139.99        10.74 o                         
   6   4   3         17.37         11.96        11.63 o                         
   7   4   3          0.41          0.00         2.23 o                         
  -7   5   3         87.78        113.68        38.02 o                         
  -6   5   3          1.82          1.91         5.50 o                         
  -5   5   3         45.51         89.29        33.61 o                         
  -4   5   3         74.83        100.69        32.19 o                         
  -3   5   3        144.91        158.39        39.17 o                         
  -2   5   3        140.15        160.65        19.06 o                         
  -1   5   3         88.83         93.18        15.09 o                         
   0   5   3        244.44        277.52        24.58 o                         
   1   5   3         95.80        108.13        17.81 o                         
   2   5   3        206.61        198.01         9.12 o                         
   3   5   3         38.32         32.26         4.03 o                         
   4   5   3        108.80         87.52        10.21 o                         
   5   5   3         52.08         55.42        30.49 o                         
   6   5   3         32.37         20.15        18.83 o                         
   7   5   3          0.02          0.00        14.68 o                         
  -6   6   3          0.48          3.14         0.54 o                         
  -5   6   3         30.38         48.76        31.05 o                         
  -4   6   3         15.19         14.79        11.59 o                         
  -3   6   3         25.69         28.72        21.46 o                         
  -2   6   3         88.24        111.13        17.12 o                         
  -1   6   3          0.12          0.00         1.56 o                         
   0   6   3        280.06        370.16        30.65 o                         
   1   6   3         22.83         25.00        10.12 o                         
   2   6   3        590.96        566.50        27.88 o                         
   3   6   3        349.87        273.77        13.40 o                         
   4   6   3          7.17          7.12         3.66 o                         
   5   6   3          0.28         32.37        28.60 o                         
   6   6   3          8.73         18.38        15.13 o                         
  -5   7   3          1.65         16.83        18.06 o                         
  -4   7   3         62.42         70.33        35.01 o                         
  -3   7   3         11.47         16.60         6.65 o                         
  -2   7   3          8.10          6.51        15.84 o                         
  -1   7   3        106.19        125.84        27.48 o                         
   0   7   3          3.04          4.07         7.15 o                         
   1   7   3         11.24          1.30        12.36 o                         
   2   7   3          0.71          0.81        13.69 o                         
   3   7   3          6.64          6.48         4.67 o                         
   4   7   3         21.73         22.18         7.77 o                         
   5   7   3          0.71          0.00        23.47 o                         
  -4   8   3         29.58         68.24        35.30 o                         
  -3   8   3          0.59          1.19         6.21 o                         
  -2   8   3         51.23         75.70        15.92 o                         
  -1   8   3         27.39         37.02        11.15 o                         
   0   8   3         27.36         38.79        11.80 o                         
   1   8   3          3.37          0.00        10.44 o                         
   2   8   3          3.28          4.57         4.97 o                         
   3   8   3          9.96          4.11         6.76 o                         
   4   8   3         56.80         66.18        23.43 o                         
  -1   9   3          1.43          0.00         4.16 o                         
   0   9   3          0.78          0.00         7.14 o                         
   1   9   3          0.23          3.66         4.49 o                         
  -8   0   4          0.31          0.00         1.09 o                         
  -6   0   4        227.08        246.12        12.82 o                         
  -4   0   4        399.54        383.42        34.89 o                         
  -2   0   4       3656.22       3428.71        42.01 o                         
   0   0   4       2163.93       2065.26       118.16 o                         
   2   0   4       4040.37       4922.43        78.18 o                         
   4   0   4         13.42          9.68         2.27 o                         
   6   0   4         41.17         37.34         6.26 o                         
   8   0   4         14.42         22.92         7.93 o                         
  -8   1   4          0.55          4.15         6.68 o                         
  -7   1   4        129.88        169.42        12.75 o                         
  -6   1   4         62.09         78.55         7.65 o                         
  -5   1   4         61.92         53.11         3.74 o                         
  -4   1   4          0.14          0.00         0.71 o                         
  -3   1   4        224.46        217.19        12.75 o                         
  -2   1   4       1457.37       1441.22        25.89 o                         
  -1   1   4        579.15        577.36        23.22 o                         
   0   1   4       1499.96       1511.14       153.82 o                         
   1   1   4        737.99        800.51        13.18 o                         
   2   1   4       1043.88       1175.13        33.63 o                         
   3   1   4        653.26        671.82        16.71 o                         
   4   1   4        611.54        648.97        86.92 o                         
   5   1   4        238.46        175.63        17.76 o                         
   6   1   4        381.30        340.32        25.46 o                         
   7   1   4         54.01         68.07         9.85 o                         
   8   1   4          0.86          4.17         1.89 o                         
  -8   2   4          6.65          8.05        10.59 o                         
  -7   2   4         78.64         99.40        27.68 o                         
  -6   2   4        370.42        245.85       184.67 o                         
  -5   2   4        111.47        116.01        24.51 o                         
  -4   2   4        302.75        235.41        64.72 o                         
  -3   2   4        791.10        687.02        33.92 o                         
  -2   2   4        252.60        297.92        23.60 o                         
  -1   2   4         43.97         44.15         5.66 o                         
   0   2   4          1.04          2.02         1.43 o                         
   1   2   4        662.39        633.99        60.00 o                         
   2   2   4        343.83        287.90        12.36 o                         
   3   2   4         13.90         16.26         2.81 o                         
   4   2   4         82.27         72.72         6.15 o                         
   5   2   4         77.59         62.64         8.52 o                         
   6   2   4        128.02        128.03        13.23 o                         
   7   2   4          3.34          5.73         3.18 o                         
   8   2   4          5.12          9.40         4.27 o                         
  -8   3   4          0.01          0.00         8.55 o                         
  -7   3   4         13.09         14.71        12.50 o                         
  -6   3   4        195.62        235.37        42.86 o                         
  -5   3   4          2.85          0.00         9.31 o                         
  -4   3   4        359.26        463.86        51.68 o                         
  -3   3   4          0.14          0.00         7.35 o                         
  -2   3   4        733.91        730.40        55.30 o                         
  -1   3   4        433.37        450.60        34.11 o                         
   0   3   4       1283.78       1406.46        39.71 o                         
   1   3   4        106.34        132.34         7.89 o                         
   2   3   4        226.28        209.92         8.27 o                         
   3   3   4          1.74          0.52         5.33 o                         
   4   3   4        103.64         98.77         9.67 o                         
   5   3   4          0.03          0.10         0.57 o                         
   6   3   4          8.36          5.75         4.60 o                         
   7   3   4          5.51          3.19         3.41 o                         
  -7   4   4          4.62         17.52        13.79 o                         
  -6   4   4          1.90          0.00        13.18 o                         
  -5   4   4         23.69         20.95        12.07 o                         
  -4   4   4         16.94         21.70        11.63 o                         
  -3   4   4        122.93        142.12        29.91 o                         
  -2   4   4         12.69         12.22         4.41 o                         
  -1   4   4        149.28        174.73        17.25 o                         
   0   4   4        263.08        268.37        21.62 o                         
   1   4   4        239.88        227.08        13.38 o                         
   2   4   4         23.81         27.32         4.07 o                         
   3   4   4        145.73        115.74         7.54 o                         
   4   4   4        160.47        131.33        13.04 o                         
   5   4   4         10.40         12.49         5.41 o                         
   6   4   4          0.55         15.47        20.44 o                         
   7   4   4         11.50         28.21        20.75 o                         
  -7   5   4          0.72          3.07         1.98 o                         
  -6   5   4          8.98         20.57        16.50 o                         
  -5   5   4          1.84          0.00         8.39 o                         
  -4   5   4         87.02        116.89        32.45 o                         
  -3   5   4        231.65        318.88        50.35 o                         
  -2   5   4          0.01          4.87         2.87 o                         
  -1   5   4         12.46         10.52         4.26 o                         
   0   5   4        154.05        191.26        19.56 o                         
   1   5   4          6.45          6.56         5.05 o                         
   2   5   4          0.17          0.00         1.91 o                         
   3   5   4         75.20         58.94         5.67 o                         
   4   5   4         24.56         15.89         3.51 o                         
   5   5   4          0.05          6.74        11.66 o                         
   6   5   4         39.01         51.12        33.28 o                         
  -6   6   4          0.09          0.00        14.59 o                         
  -5   6   4         53.25         62.74        29.77 o                         
  -4   6   4          0.16          0.00         9.29 o                         
  -3   6   4        113.03        162.93        43.55 o                         
  -2   6   4         49.18         49.84        11.76 o                         
  -1   6   4        397.02        493.80        37.04 o                         
   0   6   4         14.53         13.76         6.52 o                         
   1   6   4        175.29        172.75        22.91 o                         
   2   6   4         12.93          9.64         2.82 o                         
   3   6   4         25.08         14.48         3.47 o                         
   4   6   4          6.44          6.46         5.07 o                         
   5   6   4         11.31         38.96        30.45 o                         
   6   6   4          0.19         26.84        30.99 o                         
  -5   7   4         22.39         24.00        18.84 o                         
  -4   7   4          3.62          7.21         5.08 o                         
  -3   7   4          0.60          0.00         4.30 o                         
  -2   7   4         22.66         14.61         8.11 o                         
  -1   7   4         10.10         11.88         7.08 o                         
   0   7   4         12.32          7.57         4.16 o                         
   1   7   4          1.63          1.13         6.78 o                         
   2   7   4          3.19          1.96         1.17 o                         
   3   7   4         28.09         22.42         4.14 o                         
   4   7   4         39.03         28.77         8.34 o                         
   5   7   4         15.51         35.68        29.60 o                         
  -4   8   4         14.17         12.38        13.75 o                         
  -3   8   4         19.13         23.59        11.66 o                         
  -2   8   4          0.68          0.00         5.96 o                         
  -1   8   4          7.21         21.01         9.08 o                         
   0   8   4          7.00         10.42         5.21 o                         
   1   8   4         63.90         89.07        23.75 o                         
   2   8   4          3.31          2.98         3.46 o                         
   3   8   4        107.26        113.13        38.23 o                         
   0   9   4          0.01          0.48         8.53 o                         
  -7   0   5         79.26         77.54        19.08 o                         
  -5   0   5       2062.98       1951.89        86.90 o                         
  -3   0   5       1787.67       1745.06        33.89 o                         
  -1   0   5        371.75        404.01        17.05 o                         
   1   0   5        464.60        561.36        30.40 o                         
   3   0   5        252.87        301.98        47.60 o                         
   5   0   5        121.73        103.60        23.40 o                         
   7   0   5        196.36        283.52        25.40 o                         
  -8   1   5          2.21          0.00         3.38 o                         
  -7   1   5         11.13         15.49         6.37 o                         
  -6   1   5        401.21        485.24        49.96 o                         
  -5   1   5        177.00        170.42        13.42 o                         
  -4   1   5          2.89          5.74         1.62 o                         
  -3   1   5        301.13        289.35        24.23 o                         
  -2   1   5         47.43         55.79         4.28 o                         
  -1   1   5       2151.10       2136.96        72.97 o                         
   0   1   5        811.94        827.48        67.32 o                         
   1   1   5       1463.43       1494.91        27.13 o                         
   2   1   5         10.04          5.54         1.33 o                         
   3   1   5        999.71       1086.30        69.79 o                         
   4   1   5        196.53        204.30        20.02 o                         
   5   1   5        317.03        207.05        21.24 o                         
   6   1   5        155.01        171.16        37.40 o                         
   7   1   5          8.32         15.12         3.31 o                         
   8   1   5          4.80          3.06         2.65 o                         
  -8   2   5          0.15          5.22         6.16 o                         
  -7   2   5         30.82         40.42        16.78 o                         
  -6   2   5          3.53          4.43         5.76 o                         
  -5   2   5         44.09         45.06        16.08 o                         
  -4   2   5        269.86        217.10        62.43 o                         
  -3   2   5         15.13         11.76         2.66 o                         
  -2   2   5        972.37        937.12        54.04 o                         
  -1   2   5        627.45        598.12        21.90 o                         
   0   2   5         68.49         64.53         6.51 o                         
   1   2   5        910.89        883.32        53.79 o                         
   2   2   5         72.51         64.15         5.12 o                         
   3   2   5        623.46        653.56        18.80 o                         
   4   2   5          2.70          3.21         1.90 o                         
   5   2   5         36.33         27.40         4.08 o                         
   6   2   5          0.46          0.98         3.14 o                         
   7   2   5          0.00          0.83         4.12 o                         
  -8   3   5          2.68         20.32        15.28 o                         
  -7   3   5         16.01         12.92        11.75 o                         
  -6   3   5         12.12          1.93        11.89 o                         
  -5   3   5        121.81         62.33        63.15 o                         
  -4   3   5         34.83         54.63        17.49 o                         
  -3   3   5        143.54        173.54        31.56 o                         
  -2   3   5        292.85        370.59        39.78 o                         
  -1   3   5         74.83         83.07        10.23 o                         
   0   3   5         47.58         46.04         4.82 o                         
   1   3   5        262.84        282.52        46.18 o                         
   2   3   5         10.42         13.71         2.47 o                         
   3   3   5         22.76         24.56         3.31 o                         
   4   3   5         20.13         19.54         4.87 o                         
   5   3   5         34.34         30.28         4.29 o                         
   6   3   5          0.69          0.34         1.16 o                         
   7   3   5         85.03        113.12        26.50 o                         
  -7   4   5          0.01          0.00         8.50 o                         
  -6   4   5          4.08          4.36         3.15 o                         
  -5   4   5         54.43         64.95        24.62 o                         
  -4   4   5         36.98         34.43        16.52 o                         
  -3   4   5        141.29        176.23        33.41 o                         
  -2   4   5        684.29        850.67        66.69 o                         
  -1   4   5        217.46        225.14        19.25 o                         
   0   4   5        523.33        558.76        32.29 o                         
   1   4   5         26.71         18.54         3.09 o                         
   2   4   5        260.17        199.96        14.24 o                         
   3   4   5          4.55          6.75         2.66 o                         
   4   4   5          9.20          9.68         3.59 o                         
   5   4   5          0.74          0.71         2.38 o                         
   6   4   5         12.62         13.38        11.55 o                         
   7   4   5          0.02          0.00         4.05 o                         
  -7   5   5          0.84          8.09         7.42 o                         
  -6   5   5          6.13         21.84        15.38 o                         
  -5   5   5          4.99          0.00        14.10 o                         
  -4   5   5         34.58         42.16        19.61 o                         
  -3   5   5         19.22         20.57        11.07 o                         
  -2   5   5         83.09         89.64        15.03 o                         
  -1   5   5        192.44        199.85        20.40 o                         
   0   5   5         12.00          8.70         3.51 o                         
   1   5   5        201.36        173.54        11.16 o                         
   2   5   5          0.07          0.00         2.49 o                         
   3   5   5         30.69         26.69         3.91 o                         
   4   5   5          1.45          0.94         4.43 o                         
   5   5   5          0.87          2.54        10.55 o                         
   6   5   5          0.38          0.00         8.17 o                         
  -6   6   5          0.00          0.00         9.26 o                         
  -5   6   5          5.27          9.25         8.79 o                         
  -4   6   5          1.97          8.44         7.14 o                         
  -3   6   5          8.59          0.30         6.83 o                         
  -2   6   5          0.17          1.39         1.46 o                         
  -1   6   5          3.11          5.47         4.21 o                         
   0   6   5          3.04          3.71         2.83 o                         
   1   6   5          1.30          0.92         1.16 o                         
   2   6   5         87.17         70.21         7.47 o                         
   3   6   5          6.34          6.21         1.88 o                         
   4   6   5         30.15         22.09         4.88 o                         
   5   6   5          0.55          6.71         9.28 o                         
  -5   7   5          6.36          4.62        11.96 o                         
  -4   7   5          3.58          0.00         3.09 o                         
  -3   7   5         57.39         77.01        28.66 o                         
  -2   7   5        122.18        139.48        24.39 o                         
  -1   7   5          0.85          7.56         5.91 o                         
   0   7   5         52.66         65.65        13.04 o                         
   1   7   5          4.51         10.63         6.56 o                         
   2   7   5         12.06         11.02         3.18 o                         
   3   7   5         25.44         14.82         7.29 o                         
   4   7   5          0.30          0.00        12.40 o                         
  -3   8   5          0.31          0.00         8.86 o                         
  -2   8   5         22.65         27.33        10.34 o                         
  -1   8   5          0.60          0.95         4.87 o                         
   0   8   5         73.02        104.19        24.81 o                         
   1   8   5         11.72         16.16        14.54 o                         
   2   8   5         57.28         50.58         6.91 o                         
   3   8   5          1.20         34.25        38.74 o                         
  -6   0   6        174.42        160.20        11.85 o                         
  -4   0   6        118.38        184.26        43.07 o                         
  -2   0   6        233.31        283.97        15.72 o                         
   0   0   6        141.57        127.10         7.93 o                         
   2   0   6        661.83        698.04        29.69 o                         
   4   0   6        184.20        204.39        15.03 o                         
   6   0   6         56.59         49.22        13.84 o                         
  -8   1   6          6.11         11.02         9.42 o                         
  -7   1   6          3.88          0.00         3.65 o                         
  -6   1   6         14.64          4.97         5.44 o                         
  -5   1   6        318.42        301.93        26.11 o                         
  -4   1   6         24.62         17.30         2.53 o                         
  -3   1   6        426.23        404.51        13.23 o                         
  -2   1   6          5.07          4.15         1.50 o                         
  -1   1   6       1633.48       1688.11        29.83 o                         
   0   1   6         41.86         33.18         4.26 o                         
   1   1   6         22.31         16.86         2.22 o                         
   2   1   6        628.94        703.06        24.80 o                         
   3   1   6         59.11         64.52         5.15 o                         
   4   1   6         88.49         98.73         8.46 o                         
   5   1   6          7.85          3.58         2.19 o                         
   6   1   6         18.01         16.97         3.55 o                         
   7   1   6          9.38         11.19         3.06 o                         
  -8   2   6         16.85         15.99        11.43 o                         
  -7   2   6          0.19          0.00         6.30 o                         
  -6   2   6         30.49         17.13        10.78 o                         
  -5   2   6        287.60        175.43       142.96 o                         
  -4   2   6       1104.26        886.01       169.26 o                         
  -3   2   6          7.16          2.56         5.27 o                         
  -2   2   6       1441.44       1327.35        26.41 o                         
  -1   2   6        394.98        444.84        15.73 o                         
   0   2   6        307.40        286.38        43.64 o                         
   1   2   6        514.61        511.45        30.73 o                         
   2   2   6        309.68        342.96        50.36 o                         
   3   2   6         58.39         60.89         6.04 o                         
   4   2   6          0.00          1.33         1.49 o                         
   5   2   6         20.25         18.59         3.76 o                         
   6   2   6          4.67          2.69         1.99 o                         
   7   2   6         54.74         65.46        13.54 o                         
  -7   3   6          2.03          5.41         4.85 o                         
  -6   3   6         18.50         16.78         8.20 o                         
  -5   3   6         41.45         14.33        25.25 o                         
  -4   3   6          0.98         10.49         8.02 o                         
  -3   3   6        115.55        129.53        25.73 o                         
  -2   3   6         19.91         23.53         9.03 o                         
  -1   3   6         88.53        105.21         9.30 o                         
   0   3   6       1125.07       1112.95       113.99 o                         
   1   3   6         23.18         17.79         3.30 o                         
   2   3   6        327.66        269.02        10.93 o                         
   3   3   6         57.89         54.45         8.09 o                         
   4   3   6        273.50        228.81        16.78 o                         
   5   3   6         71.54         66.34         8.76 o                         
   6   3   6         45.89         47.58         6.37 o                         
   7   3   6         20.35         23.51        11.60 o                         
  -7   4   6          2.46          0.79         7.91 o                         
  -6   4   6          0.06          3.18         3.90 o                         
  -5   4   6          0.07          0.00         1.67 o                         
  -4   4   6        147.82        182.35        36.43 o                         
  -3   4   6         89.56        117.71        27.50 o                         
  -2   4   6         25.12         38.84        15.35 o                         
  -1   4   6        166.67        174.74        17.01 o                         
   0   4   6        137.90        129.37        12.80 o                         
   1   4   6         14.23         12.86         3.35 o                         
   2   4   6         67.44         57.11        12.23 o                         
   3   4   6          0.31          0.72         0.75 o                         
   4   4   6         95.79         91.11        10.55 o                         
   5   4   6          8.27          7.99         4.25 o                         
   6   4   6          0.49          0.00         5.63 o                         
  -6   5   6          2.60          2.82         4.26 o                         
  -5   5   6         16.28         21.67        13.41 o                         
  -4   5   6         53.35         64.15        22.63 o                         
  -3   5   6         30.38         50.21        19.49 o                         
  -2   5   6        120.51        142.25        29.59 o                         
  -1   5   6        182.96        207.20        21.09 o                         
   0   5   6         21.70         21.33         4.13 o                         
   1   5   6        233.95        216.15        13.11 o                         
   2   5   6         10.03          7.77         3.37 o                         
   3   5   6         12.57         11.45         2.80 o                         
   4   5   6          5.63          1.77         6.85 o                         
   5   5   6         15.89         15.84         5.50 o                         
   6   5   6          1.88          0.00        15.28 o                         
  -5   6   6         17.38         40.06        21.52 o                         
  -4   6   6          0.75          2.10         8.88 o                         
  -3   6   6         12.72          9.40         4.83 o                         
  -2   6   6         19.99         24.46         7.26 o                         
  -1   6   6        138.93        177.20        24.94 o                         
   0   6   6         18.56         25.10         7.87 o                         
   1   6   6        106.19         99.20         9.48 o                         
   2   6   6         56.70         51.68         6.16 o                         
   3   6   6         64.73         53.91         7.97 o                         
   4   6   6         12.19         13.87        13.21 o                         
   5   6   6         20.22         19.61        18.00 o                         
  -4   7   6         15.15         22.02        15.99 o                         
  -3   7   6        119.57        157.82        41.45 o                         
  -2   7   6         20.22         20.58         8.41 o                         
  -1   7   6         56.48         63.57        13.75 o                         
   0   7   6          0.07          0.71         0.70 o                         
   1   7   6         32.28         27.60         5.90 o                         
   2   7   6         16.23         17.47         4.22 o                         
   3   7   6          1.58          2.41         5.18 o                         
  -2   8   6         30.59         34.67        12.09 o                         
  -1   8   6          4.82          4.12         2.24 o                         
   0   8   6          0.02          0.00        20.82 o                         
   1   8   6          9.47          5.15         2.42 o                         
   2   8   6          1.07          0.07         5.46 o                         
  -5   0   7          1.28          1.58         0.45 o                         
  -3   0   7       1153.31       1088.32        33.45 o                         
  -1   0   7       2303.85       2234.64        50.21 o                         
   1   0   7       1704.61       1810.77        36.69 o                         
   3   0   7        200.92        253.48        35.32 o                         
   5   0   7         25.67         35.27        13.66 o                         
   7   0   7          6.02          9.62         3.89 o                         
  -6   1   7          5.85          9.85         3.53 o                         
  -5   1   7          2.09          4.10         2.79 o                         
  -4   1   7         17.50         17.89         2.87 o                         
  -3   1   7        121.48        121.92         7.95 o                         
  -2   1   7         57.03         54.89         5.48 o                         
  -1   1   7        155.98        165.34         6.25 o                         
   0   1   7        527.64        530.48        11.89 o                         
   1   1   7         47.34         60.06         3.62 o                         
   2   1   7         12.58         13.16         2.41 o                         
   3   1   7        227.72        250.09        11.31 o                         
   4   1   7          0.00          0.00         0.42 o                         
   5   1   7         41.58         33.85         7.41 o                         
   6   1   7         10.24         14.00         3.31 o                         
   7   1   7          0.21          1.76         1.79 o                         
  -7   2   7          0.92          4.96         8.24 o                         
  -6   2   7          9.91          7.02         5.45 o                         
  -5   2   7         57.03         68.46         8.93 o                         
  -4   2   7         18.78         15.81         3.64 o                         
  -3   2   7          2.06          2.89         1.13 o                         
  -2   2   7          1.43          2.01         1.01 o                         
  -1   2   7         82.82         82.35         6.61 o                         
   0   2   7          5.19         15.09         3.90 o                         
   1   2   7         54.71         57.87         5.67 o                         
   2   2   7        134.29        155.90        18.21 o                         
   3   2   7        111.60        135.02        14.66 o                         
   4   2   7         10.82          8.32         2.75 o                         
   5   2   7         36.86         50.09        12.42 o                         
   6   2   7          9.90          5.02        11.48 o                         
   7   2   7          1.87          0.00         2.99 o                         
  -7   3   7          1.49          0.00         9.29 o                         
  -6   3   7          2.05          0.44         5.88 o                         
  -5   3   7          3.12          4.35         4.29 o                         
  -4   3   7        329.37        293.00       148.52 o                         
  -3   3   7         31.94         21.44        12.28 o                         
  -2   3   7        272.46        262.31        15.93 o                         
  -1   3   7         61.31         58.20         8.38 o                         
   0   3   7        683.66        595.48       111.65 o                         
   1   3   7         87.41         89.61        15.58 o                         
   2   3   7        170.07        144.49         7.71 o                         
   3   3   7          3.12          4.13         2.41 o                         
   4   3   7         75.73         62.45        23.58 o                         
   5   3   7          0.01          2.47         4.01 o                         
   6   3   7         12.11         15.77         4.06 o                         
  -7   4   7          0.03          5.65        10.44 o                         
  -6   4   7         46.49         52.78        21.54 o                         
  -5   4   7          0.09          0.00         5.50 o                         
  -4   4   7        392.11        555.36        62.61 o                         
  -3   4   7        111.12        130.16        27.43 o                         
  -2   4   7         68.64         73.41        18.66 o                         
  -1   4   7        356.24        329.18        18.04 o                         
   0   4   7        153.54        170.23        24.19 o                         
   1   4   7         18.94         14.28         6.51 o                         
   2   4   7        174.98        179.14        60.47 o                         
   3   4   7        245.26        240.32        79.15 o                         
   4   4   7         35.96         28.10         6.81 o                         
   5   4   7          7.39          8.42         3.53 o                         
   6   4   7         40.15         23.85        20.65 o                         
  -6   5   7         20.54         17.82        12.36 o                         
  -5   5   7        102.11        135.20        37.63 o                         
  -4   5   7         10.65         17.46        13.83 o                         
  -3   5   7         53.08         54.64        20.16 o                         
  -2   5   7        511.52        642.82        60.50 o                         
  -1   5   7         42.31         38.73         5.97 o                         
   0   5   7        175.70        199.63        16.50 o                         
   1   5   7         48.04         47.60        15.77 o                         
   2   5   7         53.82         54.31        21.19 o                         
   3   5   7         52.69         49.87        14.37 o                         
   4   5   7         33.18         30.08         6.40 o                         
   5   5   7         17.85         15.32         7.68 o                         
  -5   6   7          2.47         11.29         5.45 o                         
  -4   6   7          0.01          1.45         6.28 o                         
  -3   6   7        127.72        180.59        40.14 o                         
  -2   6   7         10.21         19.10        11.89 o                         
  -1   6   7        123.68        156.17        19.65 o                         
   0   6   7         10.53          9.73         3.05 o                         
   1   6   7         44.55         43.17        12.29 o                         
   2   6   7          5.46          3.24         1.29 o                         
   3   6   7          2.13          0.98         4.06 o                         
   4   6   7          0.01          1.62         6.78 o                         
   5   6   7         31.70         18.61        22.81 o                         
  -4   7   7          6.12          8.74         6.74 o                         
  -3   7   7         25.07         43.07        22.03 o                         
  -2   7   7          0.03          0.00         2.96 o                         
  -1   7   7          4.38         12.67         7.66 o                         
   0   7   7         12.17         15.21         4.18 o                         
   1   7   7          1.42          3.00         2.23 o                         
   2   7   7         22.20         16.98         7.69 o                         
   3   7   7          4.40          1.88         6.55 o                         
  -1   8   7          6.79          6.33         5.17 o                         
   0   8   7          0.23          0.00         0.93 o                         
   1   8   7          3.36          2.32         3.00 o                         
  -6   0   8          1.64          1.00         0.61 o                         
  -4   0   8          7.69          4.75         1.99 o                         
  -2   0   8         29.61         21.90         5.16 o                         
   0   0   8         42.73         40.09         4.04 o                         
   2   0   8          2.79          3.46         1.33 o                         
   4   0   8         53.22        110.09        54.90 o                         
   6   0   8         19.82         48.57        11.54 o                         
  -6   1   8          3.62          6.83         3.10 o                         
  -5   1   8          0.01          0.00         0.81 o                         
  -4   1   8          9.11         11.28         2.39 o                         
  -3   1   8         41.21         36.12         4.65 o                         
  -2   1   8         46.92         42.84         5.21 o                         
  -1   1   8        135.31        115.34         4.93 o                         
   0   1   8        303.63        274.39        14.18 o                         
   1   1   8        437.06        447.99        10.53 o                         
   2   1   8          2.98          1.91         0.85 o                         
   3   1   8        229.32        249.71        15.37 o                         
   4   1   8          0.00          0.75         0.63 o                         
   5   1   8          9.00         11.66         2.58 o                         
   6   1   8          0.26          1.60         1.11 o                         
   7   1   8          0.10          0.01         1.29 o                         
  -7   2   8          8.54          5.84         4.03 o                         
  -6   2   8          4.40          6.77         2.85 o                         
  -5   2   8        123.15        140.03        13.27 o                         
  -4   2   8         78.35         68.88        12.55 o                         
  -3   2   8        100.73        108.40        13.81 o                         
  -2   2   8        156.31        133.89         8.94 o                         
  -1   2   8        140.30        126.60         9.38 o                         
   0   2   8       1067.18       1047.90        28.37 o                         
   1   2   8          0.03          1.10         1.75 o                         
   2   2   8        449.80        473.71        43.41 o                         
   3   2   8         45.56         47.63         5.58 o                         
   4   2   8        182.91        205.05        40.09 o                         
   5   2   8          8.10          8.47         4.90 o                         
   6   2   8         23.44         44.59         9.97 o                         
  -7   3   8         11.76          7.61         6.95 o                         
  -6   3   8        106.30        148.81        15.59 o                         
  -5   3   8         72.52         67.54        10.01 o                         
  -4   3   8         88.91        107.12        11.98 o                         
  -3   3   8         49.29         45.05         5.99 o                         
  -2   3   8        521.56        492.29        37.49 o                         
  -1   3   8        291.41        254.97        18.80 o                         
   0   3   8        347.88        304.92        20.69 o                         
   1   3   8         14.34         16.67         3.86 o                         
   2   3   8         10.00         10.41         4.24 o                         
   3   3   8         15.88         21.43         4.83 o                         
   4   3   8         71.66         77.46        26.48 o                         
   5   3   8          5.92          1.25         6.20 o                         
   6   3   8          1.63          0.00         2.28 o                         
  -6   4   8          3.51          0.40         2.96 o                         
  -5   4   8          7.33          0.01         5.34 o                         
  -4   4   8         89.63         99.10        26.11 o                         
  -3   4   8         34.10         38.84         7.61 o                         
  -2   4   8         43.11         45.73         7.96 o                         
  -1   4   8        209.42        201.86        18.15 o                         
   0   4   8         42.06         43.13        11.31 o                         
   1   4   8          8.33          8.75         2.42 o                         
   2   4   8         82.66         87.60        28.26 o                         
   3   4   8          9.44         14.73         5.38 o                         
   4   4   8          6.68          8.76         3.12 o                         
   5   4   8          5.76          0.45         6.16 o                         
   6   4   8         14.76         23.95        20.37 o                         
  -5   5   8          0.13          9.73        12.98 o                         
  -4   5   8          8.94         17.87        12.80 o                         
  -3   5   8        151.40        204.47        36.88 o                         
  -2   5   8         10.40         14.84         5.30 o                         
  -1   5   8          1.44          1.95         1.45 o                         
   0   5   8         46.45         42.96        10.03 o                         
   1   5   8         52.29         48.77        17.66 o                         
   2   5   8          2.06          3.98         1.23 o                         
   3   5   8         17.30         19.60        10.49 o                         
   4   5   8          0.16          0.00         1.87 o                         
   5   5   8         38.24         32.26         7.92 o                         
  -4   6   8          0.30          0.00         8.37 o                         
  -3   6   8        143.80        193.61        39.58 o                         
  -2   6   8         38.71         42.03         8.64 o                         
  -1   6   8         55.03         52.66         7.52 o                         
   0   6   8          2.42          3.49         2.51 o                         
   1   6   8          0.85          0.11         2.33 o                         
   2   6   8         22.93         21.06         6.21 o                         
   3   6   8          1.32          1.24         3.05 o                         
   4   6   8         18.92         11.64         7.48 o                         
  -3   7   8          0.88          3.76         9.49 o                         
  -2   7   8          6.96         21.09        12.78 o                         
  -1   7   8         51.01         68.43        10.25 o                         
   0   7   8         11.00         13.34         4.65 o                         
   1   7   8         89.21         90.61        41.21 o                         
   2   7   8          0.32          0.00         1.57 o                         
  -5   0   9        136.17        150.38        13.82 o                         
  -3   0   9        224.10        197.14        15.96 o                         
  -1   0   9          0.33          2.58         2.96 o                         
   1   0   9       1026.89       1082.56        24.58 o                         
   3   0   9        249.59        289.20        42.43 o                         
   5   0   9        157.15        227.49       122.89 o                         
  -7   1   9         27.01         13.87        22.95 o                         
  -6   1   9         41.63         41.06         7.47 o                         
  -5   1   9         80.01         75.41         7.03 o                         
  -4   1   9        142.70        132.05         9.58 o                         
  -3   1   9        297.85        282.17        14.29 o                         
  -2   1   9         22.94         24.47         4.17 o                         
  -1   1   9        570.28        584.40        12.52 o                         
   0   1   9         95.45         97.24         5.69 o                         
   1   1   9        472.46        483.27        20.99 o                         
   2   1   9         64.05         74.77         4.99 o                         
   3   1   9         49.88         57.84         4.71 o                         
   4   1   9         50.47         58.38         5.57 o                         
   5   1   9          3.02          2.48         0.98 o                         
   6   1   9          0.05          0.00         1.78 o                         
  -6   2   9          0.03          2.92         3.21 o                         
  -5   2   9          0.08          1.83         2.34 o                         
  -4   2   9         12.42          9.15         2.80 o                         
  -3   2   9         67.44         52.59         5.80 o                         
  -2   2   9         21.62         19.16         3.50 o                         
  -1   2   9        190.99        168.54        11.48 o                         
   0   2   9        281.38        263.93        14.70 o                         
   1   2   9         43.41         46.79         6.60 o                         
   2   2   9          0.48          4.19         3.60 o                         
   3   2   9         29.80         33.10         5.03 o                         
   4   2   9          0.12          2.36         1.83 o                         
   5   2   9          7.65         10.07         3.27 o                         
   6   2   9          0.19          1.89         1.76 o                         
  -6   3   9         21.22         37.19         7.83 o                         
  -5   3   9          5.93          4.00         5.51 o                         
  -4   3   9          0.11          1.11         1.21 o                         
  -3   3   9          0.41          1.28         3.69 o                         
  -2   3   9         14.38         16.72         3.58 o                         
  -1   3   9          6.75          2.89         1.70 o                         
   0   3   9         25.81         24.36         5.55 o                         
   1   3   9          4.57          6.08         2.79 o                         
   2   3   9         45.34         52.57         7.90 o                         
   3   3   9          4.74          2.26         2.27 o                         
   4   3   9         33.26         29.64         7.15 o                         
   5   3   9          8.99          6.30         3.21 o                         
  -6   4   9         13.89         26.09         7.32 o                         
  -5   4   9          0.08          3.71         2.91 o                         
  -4   4   9         41.86         55.49         9.38 o                         
  -3   4   9         68.45         73.78        10.59 o                         
  -2   4   9         72.26         81.21        12.11 o                         
  -1   4   9         44.38         40.08         7.82 o                         
   0   4   9        196.06        167.91        15.99 o                         
   1   4   9          7.64         11.23         7.76 o                         
   2   4   9         67.80         71.89        19.34 o                         
   3   4   9          3.50          5.67         2.60 o                         
   4   4   9          4.07          0.92        10.99 o                         
   5   4   9         15.47          9.51        10.27 o                         
  -5   5   9         30.90         49.74        10.92 o                         
  -4   5   9         13.23         16.95         6.09 o                         
  -3   5   9         11.80         20.30         6.47 o                         
  -2   5   9          8.20          8.57         2.26 o                         
  -1   5   9         21.14         21.26         6.23 o                         
   0   5   9         34.39         34.71         8.23 o                         
   1   5   9        164.87        174.74        42.16 o                         
   2   5   9         20.86         26.61         6.54 o                         
   3   5   9         26.06         33.51        13.99 o                         
   4   5   9         58.91         36.29        16.33 o                         
  -4   6   9         30.45         50.21        10.88 o                         
  -3   6   9          8.87         14.06         5.48 o                         
  -2   6   9          1.46          0.31         1.95 o                         
  -1   6   9          4.94          2.20         1.88 o                         
   0   6   9          1.64          2.03         4.39 o                         
   1   6   9          0.91          0.00         0.70 o                         
   2   6   9          1.27          1.36         0.49 o                         
   3   6   9          7.68         17.61         8.34 o                         
  -2   7   9         16.63         22.35         7.34 o                         
  -1   7   9          6.77          8.95         3.81 o                         
   0   7   9         11.40          9.17         3.73 o                         
   1   7   9          1.09          1.71         1.94 o                         
  -4   0  10          0.04          0.00         2.75 o                         
  -2   0  10        198.83        199.48        18.76 o                         
   0   0  10        513.22        523.60        30.28 o                         
   2   0  10         95.79        104.54        10.52 o                         
   4   0  10         30.82         38.27         8.49 o                         
  -6   1  10         14.72         14.17         5.13 o                         
  -5   1  10         61.35         66.24         7.17 o                         
  -4   1  10        104.68         91.13         8.48 o                         
  -3   1  10        154.07        153.74        11.13 o                         
  -2   1  10         99.72         87.84         8.30 o                         
  -1   1  10         21.25         22.58         4.27 o                         
   0   1  10        210.60        221.20        13.55 o                         
   1   1  10        301.85        339.27        25.32 o                         
   2   1  10          8.83          8.31         2.26 o                         
   3   1  10          9.50         13.19         2.51 o                         
   4   1  10          1.89          3.47         2.01 o                         
   5   1  10         22.53         34.57         5.75 o                         
  -6   2  10         18.80         20.76         5.76 o                         
  -5   2  10          5.40          3.70         2.08 o                         
  -4   2  10         81.63         77.49        15.42 o                         
  -3   2  10          0.66          0.39         1.28 o                         
  -2   2  10        196.87        188.49        27.08 o                         
  -1   2  10         17.51         18.86         4.10 o                         
   0   2  10          0.01          0.00         1.15 o                         
   1   2  10        157.17        184.80         9.28 o                         
   2   2  10         50.66         61.37         6.30 o                         
   3   2  10         66.06         67.41         7.50 o                         
   4   2  10          7.30          8.97         2.22 o                         
   5   2  10         16.78         24.14         4.17 o                         
  -6   3  10          0.04          1.85         2.59 o                         
  -5   3  10          6.70          5.16         3.76 o                         
  -4   3  10         30.61         32.40         7.90 o                         
  -3   3  10         14.18         10.41         2.85 o                         
  -2   3  10        150.75        135.61        10.94 o                         
  -1   3  10          0.44          0.64         1.79 o                         
   0   3  10         67.58         65.03        10.51 o                         
   1   3  10         13.50          7.64         2.86 o                         
   2   3  10        327.90        344.17        25.81 o                         
   3   3  10          6.25          4.03         1.88 o                         
   4   3  10         64.45         60.56        10.87 o                         
   5   3  10          3.67          1.00         6.66 o                         
  -5   4  10         12.21         19.59         7.19 o                         
  -4   4  10         10.25         17.71         6.76 o                         
  -3   4  10          5.86          4.27         3.37 o                         
  -2   4  10          1.62          0.00         1.70 o                         
  -1   4  10          0.01          0.00         1.77 o                         
   0   4  10          0.00          0.54         0.54 o                         
   1   4  10          0.13          0.00         3.68 o                         
   2   4  10          1.08          3.00         2.13 o                         
   3   4  10          3.42          3.18         1.88 o                         
   4   4  10          6.10          7.18         4.13 o                         
  -4   5  10          1.74          0.00         4.38 o                         
  -3   5  10          1.56          1.54         2.15 o                         
  -2   5  10          0.08          0.00         4.01 o                         
  -1   5  10          1.32          0.44         2.32 o                         
   0   5  10          3.42          3.63         2.21 o                         
   1   5  10          0.81          0.55         1.76 o                         
   2   5  10          2.00          3.55         2.79 o                         
   3   5  10         10.85         10.19         4.57 o                         
  -3   6  10          2.98          4.63         3.68 o                         
  -2   6  10         13.73         16.31         7.15 o                         
  -1   6  10         44.03         44.68        10.09 o                         
   0   6  10          2.04          0.00         1.15 o                         
   1   6  10         47.53         54.93         9.14 o                         
   2   6  10          0.13          1.73         3.59 o                         
  -5   0  11         41.29         26.58        24.41 o                         
  -3   0  11         79.33        101.66        13.85 o                         
  -1   0  11        260.61        270.97        23.20 o                         
   1   0  11          2.85          2.02         1.38 o                         
   3   0  11         11.43          8.83         3.03 o                         
   5   0  11          3.94          5.40         2.88 o                         
  -5   1  11          4.25         10.67         4.28 o                         
  -4   1  11         30.58         25.26         4.55 o                         
  -3   1  11         59.46         45.16         6.20 o                         
  -2   1  11         45.16         42.47         6.24 o                         
  -1   1  11         89.54         89.50         9.32 o                         
   0   1  11          0.24          1.17         0.94 o                         
   1   1  11         16.49         17.96         2.94 o                         
   2   1  11        152.33        178.22        14.12 o                         
   3   1  11         66.26         85.92         8.49 o                         
   4   1  11          8.14          9.43         2.90 o                         
   5   1  11         22.19         39.51         5.66 o                         
  -5   2  11          0.58          3.89         9.10 o                         
  -4   2  11         13.76         13.15         3.41 o                         
  -3   2  11          9.33          6.05         2.32 o                         
  -2   2  11         35.56         34.53         5.54 o                         
  -1   2  11         41.48         41.15         6.15 o                         
   0   2  11          7.45          7.58         2.52 o                         
   1   2  11         48.99         71.49        10.47 o                         
   2   2  11         49.57         50.39        12.09 o                         
   3   2  11         10.38          9.51         2.59 o                         
   4   2  11          0.95          1.42         1.49 o                         
  -5   3  11         67.98         57.23        20.78 o                         
  -4   3  11          4.29          6.10         2.66 o                         
  -3   3  11         58.92         55.98         7.18 o                         
  -2   3  11         43.31         40.58         6.57 o                         
  -1   3  11         28.18         31.52         5.86 o                         
   0   3  11         36.48         31.91         7.83 o                         
   1   3  11         90.13         84.28        13.04 o                         
   2   3  11         20.25         21.96         7.46 o                         
   3   3  11          4.00          4.96         3.37 o                         
   4   3  11          6.17          1.11         1.22 o                         
  -4   4  11          6.43          2.88         0.97 o                         
  -3   4  11          9.49         10.98         4.76 o                         
  -2   4  11          1.15          1.14         0.95 o                         
  -1   4  11         35.91         39.25         8.93 o                         
   0   4  11         51.42         60.29        11.28 o                         
   1   4  11         11.95         14.88         6.05 o                         
   2   4  11         72.18         73.12        12.92 o                         
   3   4  11          6.72          6.10         3.77 o                         
  -3   5  11          2.15          0.38         1.42 o                         
  -2   5  11         16.20         18.29         5.36 o                         
  -1   5  11          0.40          1.09         2.12 o                         
   0   5  11         10.51         13.95         5.42 o                         
   1   5  11         10.26         13.53         5.66 o                         
   2   5  11          0.03          1.05         2.64 o                         
  -4   0  12         53.98         73.64        12.43 o                         
  -2   0  12         19.07         20.45         6.25 o                         
   0   0  12         17.87         17.27         5.82 o                         
   2   0  12          2.99          2.35         0.86 o                         
   4   0  12          0.58          1.74         1.04 o                         
  -5   1  12         31.44         34.22         7.97 o                         
  -4   1  12         29.93         24.78         4.74 o                         
  -3   1  12          7.84          7.46         2.70 o                         
  -2   1  12         43.15         38.29         6.30 o                         
  -1   1  12         23.14         27.76         5.55 o                         
   0   1  12         25.17         26.63         5.48 o                         
   1   1  12          6.37          6.23         1.82 o                         
   2   1  12         15.55         16.62         3.18 o                         
   3   1  12         19.32         28.98         3.80 o                         
   4   1  12         28.11         40.12         5.49 o                         
  -4   2  12          0.18          1.55         1.69 o                         
  -3   2  12         28.61         24.21         4.75 o                         
  -2   2  12         18.35         18.76         4.10 o                         
  -1   2  12          2.22          6.46         2.85 o                         
   0   2  12         87.80         96.74        10.57 o                         
   1   2  12         42.82         47.86         8.04 o                         
   2   2  12         18.15         45.41        28.62 o                         
   3   2  12          1.98          3.86         2.18 o                         
  -4   3  12         54.33         42.71        35.41 o                         
  -3   3  12         30.13         26.51         5.33 o                         
  -2   3  12          0.27          2.94         2.39 o                         
  -1   3  12          9.96         10.19         4.80 o                         
   0   3  12          0.05          0.00         0.44 o                         
   1   3  12          8.22          8.28         4.28 o                         
   2   3  12          1.96          3.96         1.68 o                         
   3   3  12         29.16         36.56         6.18 o                         
  -3   4  12         54.87         71.77        13.69 o                         
  -2   4  12         53.77         58.09        12.34 o                         
  -1   4  12         73.78         83.20        14.33 o                         
   0   4  12         18.33         12.82         5.84 o                         
   1   4  12         55.27         59.20        11.47 o                         
   2   4  12          0.98          0.00         1.53 o                         
  -3   0  13         22.51         14.81         8.62 o                         
  -1   0  13         15.04         13.06         5.94 o                         
   1   0  13         87.78         90.91        14.60 o                         
   3   0  13         29.57         48.13        10.11 o                         
  -3   1  13          7.44         10.03         3.15 o                         
  -2   1  13         30.94         27.91         8.19 o                         
  -1   1  13          0.56          2.73         1.70 o                         
   0   1  13          2.73          1.02         1.26 o                         
   1   1  13          1.52          4.11         2.72 o                         
   2   1  13          0.25          0.69         1.08 o                         
  -3   2  13         71.68         61.46         7.86 o                         
  -2   2  13         57.31         53.07         7.76 o                         
  -1   2  13         65.43         66.77         9.33 o                         
   0   2  13         38.54         42.82         7.47 o                         
   1   2  13         16.81         18.29         5.15 o                         
   2   2  13         15.13         11.88         4.85 o                         
  -2   3  13          0.01          0.15         2.80 o                         
  -1   3  13         35.86         40.30         9.68 o                         
   0   3  13          4.46          4.06         2.03 o                         
   1   3  13         19.82         19.99         6.99 o                         
   0   0  14         95.77         92.29        15.47 o                         
  -1   1  14         36.73         42.66         7.31 o                         
   0   1  14          3.63          4.36         2.53 o                         
                                                                                
